# Supplementary material for: Dimethyl biphenyl-4,4′-dicarboxyl­ate
Source: Acta Crystallogr Sect E Struct Rep Online. 2009 Jun 24;65(Pt 7):o1677. doi: 10.1107/S1600536809023605 (PMC2969505; doi:10.1107/S1600536809023605)
Supplement: Supplementary file 1 [file e-65-o1677-sup1.cif]

##############################################################################
###                                                                        ###
###        Electronic paper (Acta Crystallographica Section E)             ###
###                                                                        ###
##############################################################################
#                                                                            #
# This CIF contains the data in a paper accepted for publication in Acta     #
# Crystallographica Section E. It conforms to the requirements of Notes      #
# for Authors for Section E, and has been peer reviewed under the auspices   #
# of the IUCr Commission on Journals.                                        #
#                                                                            #
# Full details of the Crystallographic Information File format               #
# are given in the paper "The Crystallographic Information File (CIF):       #
# a New Standard Archive File for Crystallography" by S. R. Hall, F. H.      #
# Allen and I. D. Brown [Acta Cryst. (1991), A47, 655-685].                  #
#                                                                            #
# The current version of the core CIF dictionary is obtainable from          #
# ftp://ftp.iucr.org/pub/cif_core.dic. The current version number is 2.4.    #
#                                                                            #
# Software is freely available for graphical display of the structure(s) in  #
# this CIF.  For information consult the CIF home page http://www.iucr.org/  #
# cif/home.html                                                              #
#                                                                            #
# This file may be used for bona fide research purposes within the           #
# scientific community so long as proper attribution is given to the journal # 
# article from which it was obtained.                                        #
#                                                                            #
##############################################################################
                                             
data_I
_audit_creation_method     SHELXL-97
_chemical_name_systematic
;
Dimethyl biphenyl-4,4'-dicarboxylate
;
_chemical_name_common     ?
_chemical_formula_moiety     'C16 H14 O4'
_chemical_formula_sum     'C16 H14 O4'
_chemical_formula_iupac     'C16 H14 O4'
_chemical_formula_weight     270.27
_chemical_melting_point     ?
_symmetry_cell_setting     orthorhombic
_symmetry_space_group_name_H-M     'P b c a'
_symmetry_space_group_name_Hall     '-P 2ac 2ab'
loop_
    _symmetry_equiv_pos_as_xyz
    'x, y, z'
    '-x+1/2, -y, z+1/2'
    'x+1/2, -y+1/2, -z'
    '-x, y+1/2, -z+1/2'
    '-x, -y, -z'
    'x-1/2, y, -z-1/2'
    '-x-1/2, y-1/2, z'
    'x, -y-1/2, z-1/2'
_cell_length_a     7.1358(9)
_cell_length_b     5.9752(8)
_cell_length_c     29.709(4)
_cell_angle_alpha     90.00
_cell_angle_beta     90.00
_cell_angle_gamma     90.00
_cell_volume     1266.7(3)
_cell_formula_units_Z     4
_cell_measurement_reflns_used     2384
_cell_measurement_theta_min     2.74
_cell_measurement_theta_max     27.92
_cell_measurement_temperature     100(2)
_exptl_crystal_description     'plate'
_exptl_crystal_colour     'colourless'
_exptl_crystal_size_max     0.11
_exptl_crystal_size_mid     0.06
_exptl_crystal_size_min     0.01
_exptl_crystal_density_diffrn     1.417
_exptl_crystal_density_meas     ?
_exptl_crystal_density_method     'not measured'
_exptl_crystal_F_000     568
_exptl_absorpt_coefficient_mu     0.102
_exptl_absorpt_correction_type     none
_exptl_absorpt_process_details     ?
_exptl_absorpt_correction_T_min     ?
_exptl_absorpt_correction_T_max     ?
_exptl_special_details
;
;
_diffrn_ambient_temperature     100(2)
_diffrn_radiation_type     MoK\a
_diffrn_radiation_wavelength     0.71073
_diffrn_radiation_source     'fine-focus sealed tube'
_diffrn_radiation_monochromator     graphite
_diffrn_measurement_device_type     'Bruker SMART CCD area-detector'
_diffrn_measurement_method     \w
_diffrn_detector_area_resol_mean     ?
_diffrn_reflns_number     14661
_diffrn_reflns_av_R_equivalents     0.0609
_diffrn_reflns_av_sigmaI/netI     0.0321
_diffrn_reflns_theta_min     2.74
_diffrn_reflns_theta_max     28.41
_diffrn_reflns_theta_full     28.41
_diffrn_measured_fraction_theta_max     0.999
_diffrn_measured_fraction_theta_full     0.999
_diffrn_reflns_limit_h_min     -9
_diffrn_reflns_limit_h_max     9
_diffrn_reflns_limit_k_min     -8
_diffrn_reflns_limit_k_max     7
_diffrn_reflns_limit_l_min     -39
_diffrn_reflns_limit_l_max     39
_diffrn_standards_number     none
_diffrn_standards_interval_count     ?
_diffrn_standards_interval_time     ?
_diffrn_standards_decay_%     ?
_refine_special_details
;
Refinement of <i>F</i>^2^ against ALL reflections. The weighted <i>R</i>-factor
<i>wR</i> and goodness of fit <i>S</i> are based on <i>F</i>^2^, conventional
<i>R</i>-factors <i>R</i> are based on <i>F</i>, with <i>F</i> set to zero for
negative <i>F</i>^2^. The threshold expression of <i>F</i>^2^ >
\s(<i>F</i>^2^) is used only for calculating <i>R</i>-factors(gt) <i>etc</i>.
and is not relevant to the choice of reflections for refinement.
;
_reflns_number_total     1585
_reflns_number_gt     1242
_reflns_threshold_expression     I>2\s(I)
_refine_ls_structure_factor_coef     Fsqd
_refine_ls_matrix_type     full
_refine_ls_R_factor_all     0.0624
_refine_ls_R_factor_gt     0.0497
_refine_ls_wR_factor_gt     0.1351
_refine_ls_wR_factor_ref     0.1423
_refine_ls_goodness_of_fit_ref     1.075
_refine_ls_restrained_S_all     1.075
_refine_ls_number_reflns     1585
_refine_ls_number_parameters     92
_refine_ls_number_restraints     0
_refine_ls_hydrogen_treatment     constr
_refine_ls_weighting_scheme     calc
_refine_ls_weighting_details
              'calc w=1/[\s^2^(Fo^2^)+(0.07P)^2^+0.4P] where P=(Fo^2^+2Fc^2^)/3'
_atom_sites_solution_hydrogens     geom
_atom_sites_solution_primary     direct
_atom_sites_solution_secondary     difmap
_refine_ls_shift/su_max     0.000
_refine_ls_shift/su_mean     0.000
_refine_diff_density_max     0.460
_refine_diff_density_min     -0.194
_refine_ls_extinction_method     none
_refine_ls_extinction_coef     ?
loop_
    _atom_type_symbol
    _atom_type_description
    _atom_type_scat_dispersion_real
    _atom_type_scat_dispersion_imag
    _atom_type_scat_source
    'C' 'C' 0.0033 0.0016
                         'International Tables Vol C Tables 4.2.6.8 and 6.1.1.4'
    'H' 'H' 0.0000 0.0000
                         'International Tables Vol C Tables 4.2.6.8 and 6.1.1.4'
    'O' 'O' 0.0106 0.0060
                         'International Tables Vol C Tables 4.2.6.8 and 6.1.1.4'
_computing_data_collection     'SMART (Bruker, 2001)'
_computing_cell_refinement     'SAINT-Plus (Bruker, 1999)'
_computing_data_reduction     'SAINT-Plus (Bruker, 1999)'
_computing_structure_solution     'SHELXS97 (Sheldrick, 2008)'
_computing_structure_refinement     'SHELXL97 (Sheldrick, 2008)'
_computing_molecular_graphics     'PLATON (Spek 2009)'
_computing_publication_material     'SHELXL97 (Sheldrick, 2008)'
loop_
    _atom_site_type_symbol
    _atom_site_label
    _atom_site_fract_x
    _atom_site_fract_y
    _atom_site_fract_z
    _atom_site_U_iso_or_equiv
    _atom_site_adp_type
    _atom_site_calc_flag
    _atom_site_refinement_flags
    _atom_site_occupancy
    _atom_site_disorder_assembly
    _atom_site_disorder_group
    O O1 0.43822(17) 0.51545(19) 0.16205(4) 0.0236(3) Uani d . 1 . .
    O O2 0.55690(18) 0.1972(2) 0.19068(4) 0.0299(3) Uani d . 1 . .
    C C1 0.49919(19) 0.0457(2) 0.02340(4) 0.0127(3) Uani d . 1 . .
    C C2 0.42227(19) 0.2566(2) 0.03299(5) 0.0152(3) Uani d . 1 . .
    H H2 0.3706 0.3428 0.0092 0.018 Uiso calc R 1 . .
    C C3 0.41984(19) 0.3421(2) 0.07637(5) 0.0155(3) Uani d . 1 . .
    H H3 0.3675 0.4857 0.0819 0.019 Uiso calc R 1 . .
    C C4 0.49395(19) 0.2179(3) 0.11195(5) 0.0153(3) Uani d . 1 . .
    C C5 0.5698(2) 0.0075(2) 0.10315(5) 0.0171(3) Uani d . 1 . .
    H H5 0.6194 -0.0791 0.1272 0.021 Uiso calc R 1 . .
    C C6 0.5736(2) -0.0766(2) 0.05963(5) 0.0165(3) Uani d . 1 . .
    H H6 0.6274 -0.2195 0.0542 0.020 Uiso calc R 1 . .
    C C7 0.4997(2) 0.3039(3) 0.15895(5) 0.0178(3) Uani d . 1 . .
    C C8 0.4498(3) 0.6139(3) 0.20658(6) 0.0271(4) Uani d . 1 . .
    H H8A 0.3676 0.5318 0.2272 0.041 Uiso calc R 1 . .
    H H8B 0.4104 0.7708 0.2052 0.041 Uiso calc R 1 . .
    H H8C 0.5793 0.6055 0.2174 0.041 Uiso calc R 1 . .
loop_
    _atom_site_aniso_label
    _atom_site_aniso_U_11
    _atom_site_aniso_U_22
    _atom_site_aniso_U_33
    _atom_site_aniso_U_12
    _atom_site_aniso_U_13
    _atom_site_aniso_U_23
    O1 0.0335(7) 0.0195(6) 0.0177(6) 0.0065(5) -0.0029(5) -0.0049(4)
    O2 0.0465(8) 0.0260(7) 0.0172(6) 0.0084(6) -0.0047(5) 0.0001(5)
    C1 0.0095(6) 0.0129(7) 0.0157(7) -0.0016(5) 0.0015(5) 0.0009(5)
    C2 0.0142(7) 0.0144(7) 0.0170(7) 0.0016(5) -0.0017(5) 0.0024(5)
    C3 0.0129(7) 0.0133(7) 0.0204(8) 0.0013(5) -0.0006(5) -0.0008(5)
    C4 0.0142(7) 0.0166(7) 0.0152(7) -0.0012(6) 0.0013(5) 0.0003(5)
    C5 0.0170(8) 0.0168(7) 0.0174(7) 0.0021(6) -0.0009(6) 0.0023(5)
    C6 0.0172(7) 0.0131(7) 0.0193(7) 0.0028(5) 0.0009(6) 0.0005(5)
    C7 0.0180(8) 0.0181(8) 0.0173(7) -0.0009(6) 0.0007(6) 0.0000(5)
    C8 0.0343(10) 0.0261(9) 0.0210(8) 0.0033(7) -0.0019(7) -0.0092(7)
_geom_special_details
;
All e.s.d.'s (except the e.s.d. in the dihedral angle between two l.s. planes)
are estimated using the full covariance matrix. The cell e.s.d.'s are taken
into account individually in the estimation of e.s.d.'s in distances, angles
and torsion angles; correlations between e.s.d.'s in cell parameters are only
used when they are defined by crystal symmetry. An approximate (isotropic)
treatment of cell e.s.d.'s is used for estimating e.s.d.'s involving l.s.
planes.
;
loop_
    _geom_bond_atom_site_label_1
    _geom_bond_atom_site_label_2
    _geom_bond_site_symmetry_2
    _geom_bond_distance
    _geom_bond_publ_flag
    O1 C7 . 1.3409(19) ?
    O1 C8 . 1.4502(19) ?
    O2 C7 . 1.2093(18) ?
    C1 C2 . 1.4035(19) ?
    C1 C6 . 1.4052(19) ?
    C1 C1 5_655 1.494(3) ?
    C2 C3 . 1.386(2) ?
    C2 H2 . 0.95 ?
    C3 C4 . 1.395(2) ?
    C3 H3 . 0.95 ?
    C4 C5 . 1.394(2) ?
    C4 C7 . 1.488(2) ?
    C5 C6 . 1.387(2) ?
    C5 H5 . 0.95 ?
    C6 H6 . 0.95 ?
    C8 H8A . 0.98 ?
    C8 H8B . 0.98 ?
    C8 H8C . 0.98 ?
loop_
    _geom_angle_atom_site_label_1
    _geom_angle_atom_site_label_2
    _geom_angle_atom_site_label_3
    _geom_angle_site_symmetry_1
    _geom_angle_site_symmetry_3
    _geom_angle
    _geom_angle_publ_flag
    C7 O1 C8 . . 115.23(12) ?
    C2 C1 C6 . . 117.32(13) ?
    C2 C1 C1 . 5_655 121.35(15) ?
    C6 C1 C1 . 5_655 121.33(16) ?
    C3 C2 C1 . . 121.64(13) ?
    C3 C2 H2 . . 119.2 ?
    C1 C2 H2 . . 119.2 ?
    C2 C3 C4 . . 120.23(13) ?
    C2 C3 H3 . . 119.9 ?
    C4 C3 H3 . . 119.9 ?
    C5 C4 C3 . . 118.99(14) ?
    C5 C4 C7 . . 118.47(13) ?
    C3 C4 C7 . . 122.52(13) ?
    C6 C5 C4 . . 120.60(14) ?
    C6 C5 H5 . . 119.7 ?
    C4 C5 H5 . . 119.7 ?
    C5 C6 C1 . . 121.21(13) ?
    C5 C6 H6 . . 119.4 ?
    C1 C6 H6 . . 119.4 ?
    O2 C7 O1 . . 123.63(14) ?
    O2 C7 C4 . . 123.96(14) ?
    O1 C7 C4 . . 112.39(13) ?
    O1 C8 H8A . . 109.5 ?
    O1 C8 H8B . . 109.5 ?
    H8A C8 H8B . . 109.5 ?
    O1 C8 H8C . . 109.5 ?
    H8A C8 H8C . . 109.5 ?
    H8B C8 H8C . . 109.5 ?
data_global
_journal_date_recd_electronic     2009-06-17
_journal_date_accepted     2009-06-19
_journal_name_full     'Acta Crystallographica, Section E'
_journal_year     2009
_journal_volume     65
_journal_issue      7
_journal_page_first     o1677
_journal_page_last     o1677
_journal_paper_category     QO
_journal_coeditor_code     HG2528
_publ_contact_author_name     'Ulli Englert'
_publ_contact_author_address
;
      Institut fuer Anorganische Chemie
      RWTH Aachen
      Landoltweg
      52074 Aachen
      Germany
;
_publ_contact_author_email     'ullrich.englert@ac.rwth-aachen.de'
_publ_contact_author_fax     '0049-241-8888288'
_publ_contact_author_phone     '0049-241-8094666'
_publ_section_title
;
Dimethyl biphenyl-4,4'-dicarboxylate
;
loop_
    _publ_author_name
    _publ_author_address
    'Ritzerfeld, Verena'
;
  Institut f\"ur Anorganische Chemie
      RWTH Aachen
      Landoltweg 1
      52074 Aachen
      Germany
;
    'Pyrlik, Axel'
;
  Institut f\"ur Anorganische Chemie
      RWTH Aachen
      Landoltweg 1
      52074 Aachen
      Germany
;
    'Wang, Yutian'
;
  Institut f\"ur Anorganische Chemie
      RWTH Aachen
      Landoltweg 1
      52074 Aachen
      Germany
;
    'Englert, Ulli'
;
    Institut f\"ur Anorganische Chemie
      RWTH Aachen
      Landoltweg 1
      52074 Aachen
      Germany
;
