# Supplementary material for: Dimethyl biphenyl-4,4′-dicarboxyl­ate
Source: Acta Crystallogr Sect E Struct Rep Online. 2009 Jun 24;65(Pt 7):o1677. doi: 10.1107/S1600536809023605 (PMC2969505; doi:10.1107/S1600536809023605)
Supplement: Supplementary file 2 [file e-65-o1677-Isup2.hkl]

# 
# h,k,l, Fc-squared, Fo-squared, sigma(Fo-squared) and status flag 
# 
data_I
_shelx_title ' dimet  - SHELXL' 
_shelx_refln_list_code          4 
_shelx_F_calc_maximum      291.55 
_exptl_crystal_F_000       568.00 
_reflns_d_resolution_high  0.7469 
 
loop_ 
 _symmetry_equiv_pos_as_xyz 
 'x, y, z' 
 '-x+1/2, -y, z+1/2' 
 'x+1/2, -y+1/2, -z' 
 '-x, y+1/2, -z+1/2' 
 '-x, -y, -z' 
 'x-1/2, y, -z-1/2' 
 '-x-1/2, y-1/2, z' 
 'x, -y-1/2, z-1/2' 
 
_cell_length_a     7.1358 
_cell_length_b     5.9752 
_cell_length_c    29.7090 
_cell_angle_alpha  90.000 
_cell_angle_beta   90.000 
_cell_angle_gamma  90.000 
 
_shelx_F_squared_multiplier     1.000 
 
loop_ 
 _refln_index_h 
 _refln_index_k 
 _refln_index_l 
 _refln_F_squared_calc 
 _refln_F_squared_meas 
 _refln_F_squared_sigma 
 _refln_observed_status 
   2   0   0    85002.48    83904.80   2452.78 o 
   4   0   0      797.16      971.46     30.28 o 
   6   0   0      852.54     1475.78     64.55 o 
   8   0   0      246.91      317.91     32.59 o 
   2   1   0      806.23      824.18     20.69 o 
   4   1   0       27.05       53.05      5.39 o 
   6   1   0       84.98       88.44      7.03 o 
   8   1   0      204.97      192.82     16.15 o 
   0   2   0       28.97       32.42      4.00 o 
   2   2   0       91.96       99.91      4.20 o 
   4   2   0      136.03      153.04      6.44 o 
   6   2   0      136.93      161.16     12.11 o 
   8   2   0      133.31      126.38     13.16 o 
   2   3   0        0.21       -1.05      1.14 o 
   4   3   0       17.44       22.66      4.05 o 
   6   3   0       30.66       32.86      7.34 o 
   8   3   0       11.17       10.82      5.23 o 
   0   4   0     2706.12     3238.65     71.97 o 
   2   4   0     1132.76     1292.13     27.19 o 
   4   4   0       59.02       69.14      7.74 o 
   6   4   0        2.33       -2.03      3.99 o 
   8   4   0        1.08       -5.67      5.78 o 
   2   5   0        3.36       12.22      3.92 o 
   4   5   0       11.58       15.15      4.71 o 
   6   5   0        8.63        3.33      4.47 o 
   0   6   0      102.12       87.98     13.30 o 
   2   6   0       41.07       43.63      7.67 o 
   4   6   0        0.06        1.57      4.15 o 
   6   6   0        9.06        8.50      6.01 o 
   2   7   0       72.44       79.21     14.29 o 
   4   7   0      104.90      116.34     16.11 o 
   0   8   0        0.04        0.85     11.84 o 
   1   1   1     1852.14     2066.56     23.54 o 
   2   1   1     7505.52     8238.01     83.60 o 
   3   1   1      610.68      661.79      7.90 o 
   4   1   1     3607.59     3796.84     34.34 o 
   5   1   1       94.79      108.58      4.78 o 
   6   1   1      440.48      446.50      9.82 o 
   7   1   1       19.24       22.08      3.55 o 
   8   1   1        3.90       11.47      3.43 o 
   9   1   1       28.35       38.88      7.79 o 
   0   2   1     1367.82     1526.17     24.82 o 
   1   2   1       13.85       16.96      1.66 o 
   2   2   1      721.44      731.93      8.88 o 
   3   2   1       10.42       10.63      1.60 o 
   4   2   1       91.78       89.17      3.58 o 
   5   2   1        3.79        2.93      1.71 o 
   6   2   1        0.39        7.68      2.70 o 
   7   2   1       22.01       25.33      3.72 o 
   8   2   1       23.08       33.57      5.39 o 
   9   2   1       16.57       17.16      4.84 o 
   1   3   1      724.11      864.86      9.79 o 
   2   3   1       15.62       22.39      1.99 o 
   3   3   1       88.37      112.90      4.27 o 
   4   3   1        0.02        0.66      1.39 o 
   5   3   1       17.54       14.72      2.87 o 
   6   3   1        1.73        0.36      2.29 o 
   7   3   1       28.13       21.33      4.20 o 
   8   3   1        1.46        1.01      3.64 o 
   0   4   1        3.99       13.48      3.03 o 
   1   4   1      264.02      276.01      6.80 o 
   2   4   1        5.85       16.55      2.00 o 
   3   4   1      857.46      883.48     13.54 o 
   4   4   1       12.37       16.35      2.99 o 
   5   4   1      277.31      273.73     12.23 o 
   6   4   1       12.55       15.38      3.97 o 
   7   4   1        1.08       -2.90      2.90 o 
   8   4   1        9.29       10.86      4.68 o 
   1   5   1        0.78        0.97      1.60 o 
   2   5   1      272.27      268.20      8.94 o 
   3   5   1       17.82       19.35      3.36 o 
   4   5   1      230.77      219.16     11.69 o 
   5   5   1       47.63       47.21      6.02 o 
   6   5   1       21.06       19.66      4.07 o 
   7   5   1       28.58       44.27      7.46 o 
   0   6   1       95.41      105.49      9.76 o 
   1   6   1        0.19       -2.30      2.30 o 
   2   6   1       38.06       41.82      5.06 o 
   3   6   1        0.23       -2.58      2.58 o 
   4   6   1        0.07        1.03      2.96 o 
   5   6   1        0.00       -0.12      3.25 o 
   6   6   1       11.79       15.65      4.83 o 
   1   7   1      328.34      303.34     15.56 o 
   2   7   1       24.98       26.60      4.58 o 
   3   7   1       56.42       55.42      6.84 o 
   4   7   1       37.97       42.72      6.55 o 
   1   0   2       68.33       62.65      2.26 o 
   2   0   2        8.01       15.69      2.13 o 
   3   0   2      147.31      128.51      5.33 o 
   4   0   2      116.02      114.67      5.96 o 
   5   0   2       46.17       42.38      4.84 o 
   6   0   2       38.76       35.56      5.11 o 
   7   0   2        5.43        8.38      3.11 o 
   8   0   2        6.73        8.49      6.23 o 
   9   0   2        2.55       16.40      7.94 o 
   1   1   2    11655.87    12935.58    141.87 o 
   2   1   2     7677.06     8287.52     67.88 o 
   3   1   2     2764.30     3047.74     27.27 o 
   4   1   2     3203.24     3305.97     21.00 o 
   5   1   2      263.57      283.08      6.86 o 
   6   1   2      235.83      249.90      7.55 o 
   7   1   2       71.34       85.13      6.77 o 
   8   1   2       44.83       52.89      6.05 o 
   9   1   2      147.40      154.70     13.64 o 
   0   2   2      196.28      220.42      6.58 o 
   1   2   2        3.07        4.07      1.00 o 
   2   2   2      479.36      522.82      7.27 o 
   3   2   2       10.45       16.44      1.97 o 
   4   2   2      552.17      559.05      8.08 o 
   5   2   2        1.23        2.01      1.84 o 
   6   2   2      321.48      330.63     10.61 o 
   7   2   2       28.71       25.35      4.20 o 
   8   2   2      133.81      134.22     10.84 o 
   9   2   2       68.67       52.99      7.63 o 
   1   3   2     4160.33     4821.09     61.49 o 
   2   3   2       10.78       17.05      1.71 o 
   3   3   2      836.74      919.25     11.31 o 
   4   3   2        0.40        1.21      1.47 o 
   5   3   2        8.74       11.08      2.57 o 
   6   3   2       22.14       26.27      4.10 o 
   7   3   2       11.82       17.16      4.03 o 
   8   3   2       18.55       21.28      4.51 o 
   0   4   2      141.60      158.15      8.12 o 
   1   4   2        0.00        1.67      1.27 o 
   2   4   2      112.45      124.51      5.31 o 
   3   4   2        3.08       12.60      2.53 o 
   4   4   2       43.14       43.27      4.55 o 
   5   4   2        3.70        6.87      2.84 o 
   6   4   2        5.55        7.57      2.92 o 
   7   4   2        2.39        3.09      3.40 o 
   8   4   2        1.33        0.49      3.91 o 
   1   5   2       23.13       27.12      3.13 o 
   2   5   2       69.94       81.44      6.09 o 
   3   5   2       20.41       23.50      3.59 o 
   4   5   2       55.27       54.02      6.12 o 
   5   5   2      129.88      132.42      9.86 o 
   6   5   2        1.43        0.25      3.54 o 
   7   5   2      121.22      118.05     11.11 o 
   0   6   2      266.55      245.43     13.65 o 
   1   6   2       18.37       12.07      3.02 o 
   2   6   2      138.27      138.29      9.40 o 
   3   6   2       42.69       33.89      4.73 o 
   4   6   2        4.90        3.53      3.09 o 
   5   6   2        1.53       -1.38      3.77 o 
   6   6   2       14.13       16.70      4.77 o 
   1   7   2      140.57      132.87     11.02 o 
   2   7   2       15.19       21.55      4.27 o 
   3   7   2       48.43       39.70      6.10 o 
   4   7   2       22.00       21.62      5.28 o 
   1   1   3     8306.02     8797.90     76.46 o 
   2   1   3     2856.25     3021.83     22.20 o 
   3   1   3     1837.33     1955.84     16.16 o 
   4   1   3      992.26     1031.98     11.40 o 
   5   1   3      119.29      136.43      5.20 o 
   6   1   3        8.85       16.81      2.81 o 
   7   1   3        7.15        8.80      3.17 o 
   8   1   3      155.56      162.71     10.71 o 
   9   1   3       13.87       16.79      5.07 o 
   0   2   3     5798.34     6197.19    106.32 o 
   1   2   3        2.63        5.39      1.08 o 
   2   2   3      999.34     1025.27     10.03 o 
   3   2   3        0.96        4.29      1.80 o 
   4   2   3      257.39      254.99      5.37 o 
   5   2   3        0.92       10.21      2.57 o 
   6   2   3      681.07      693.99     14.03 o 
   7   2   3        3.37        5.16      2.66 o 
   8   2   3      310.48      321.65     13.69 o 
   9   2   3        3.60       11.41      4.69 o 
   1   3   3     2053.01     2301.40     31.93 o 
   2   3   3       71.50       87.06      3.20 o 
   3   3   3      156.60      208.70      5.70 o 
   4   3   3      143.54      136.45      5.62 o 
   5   3   3       40.22       41.83      4.64 o 
   6   3   3      104.83      158.42      9.31 o 
   7   3   3       50.97       59.32      6.88 o 
   8   3   3       39.92       35.18      5.56 o 
   0   4   3       44.49       56.31      5.21 o 
   1   4   3       35.70       35.82      3.18 o 
   2   4   3       19.21       23.19      2.59 o 
   3   4   3      119.53      119.87      6.44 o 
   4   4   3        0.91       -0.50      1.90 o 
   5   4   3       68.45       69.65      7.19 o 
   6   4   3       11.00       10.73      3.27 o 
   7   4   3       27.84       30.68      5.12 o 
   8   4   3        1.40        2.18      3.97 o 
   1   5   3       51.25       43.85      4.11 o 
   2   5   3       31.80       45.94      4.50 o 
   3   5   3        0.13        2.62      2.22 o 
   4   5   3       29.37       30.12      4.96 o 
   5   5   3       72.66       84.13      7.87 o 
   6   5   3        2.59       -1.86      3.40 o 
   7   5   3      113.56      117.15     11.08 o 
   0   6   3      180.12      188.82     13.04 o 
   1   6   3        9.82        5.50      2.63 o 
   2   6   3      173.69      163.20      9.11 o 
   3   6   3       33.60       25.58      4.17 o 
   4   6   3      112.10      110.00      9.98 o 
   5   6   3       11.48        8.28      3.80 o 
   6   6   3       45.64       50.54      7.06 o 
   1   7   3       10.43       19.08      4.18 o 
   2   7   3       29.57       33.49      5.02 o 
   3   7   3        0.65       -3.51      3.51 o 
   4   7   3       38.44       34.60      6.09 o 
   0   0   4     2784.09     2726.61     72.67 o 
   1   0   4       26.48       21.28      1.84 o 
   2   0   4     1494.26     1587.12     18.22 o 
   3   0   4       69.37       58.32      3.98 o 
   4   0   4      165.98      170.66      6.96 o 
   5   0   4       74.39       77.38      6.16 o 
   6   0   4        0.12       -0.22      2.56 o 
   7   0   4       57.99       53.29      6.70 o 
   8   0   4        0.19        2.45      6.71 o 
   9   0   4        9.35       20.29      6.63 o 
   1   1   4       61.54       63.03      2.11 o 
   2   1   4       29.33       35.03      2.45 o 
   3   1   4       84.59       93.25      3.26 o 
   4   1   4        0.40        0.48      1.02 o 
   5   1   4      188.15      193.18      5.79 o 
   6   1   4       12.44        9.27      2.44 o 
   7   1   4      101.18      109.73      8.07 o 
   8   1   4       30.13       39.43      5.03 o 
   9   1   4        2.92       10.78      5.04 o 
   0   2   4      108.13       96.25      4.45 o 
   1   2   4     2339.40     2565.17     32.89 o 
   2   2   4      191.56      252.42      4.88 o 
   3   2   4     6742.65     7495.92     53.85 o 
   4   2   4     1598.85     1699.52     19.66 o 
   5   2   4     2121.47     2147.35     22.27 o 
   6   2   4     1741.07     1681.41     22.52 o 
   7   2   4       11.92        7.78      2.96 o 
   8   2   4      915.95      836.93     21.11 o 
   9   2   4      230.19      225.60     16.85 o 
   1   3   4      495.30      453.54      7.16 o 
   2   3   4       75.24       79.72      3.62 o 
   3   3   4      287.12      279.43      6.32 o 
   4   3   4       17.41       17.70      2.58 o 
   5   3   4      236.76      240.39      9.20 o 
   6   3   4        2.52        4.64      2.57 o 
   7   3   4      125.73      122.39      9.27 o 
   8   3   4       25.41       25.52      5.39 o 
   0   4   4      635.70      652.92     14.21 o 
   1   4   4        5.95        7.82      1.84 o 
   2   4   4      360.54      357.21      8.47 o 
   3   4   4        8.37       11.32      2.38 o 
   4   4   4       66.64       64.66      5.71 o 
   5   4   4        0.25        1.35      2.31 o 
   6   4   4        0.87        1.11      2.72 o 
   7   4   4        6.23        6.73      3.72 o 
   8   4   4        6.23       14.03      4.52 o 
   1   5   4       27.97       20.51      3.05 o 
   2   5   4      172.91      165.49      7.78 o 
   3   5   4      105.17       88.68      7.54 o 
   4   5   4      235.98      219.04     10.50 o 
   5   5   4      183.33      169.39     12.03 o 
   6   5   4       25.21       20.92      4.64 o 
   7   5   4      121.56      109.01     10.63 o 
   0   6   4      683.07      620.12     22.44 o 
   1   6   4        5.70        2.75      2.49 o 
   2   6   4      258.69      218.44     10.09 o 
   3   6   4       18.76       25.29      4.25 o 
   4   6   4       13.98       18.26      4.13 o 
   5   6   4        5.10       16.66      4.81 o 
   6   6   4      211.72      223.11     15.30 o 
   1   7   4       12.61        8.68      4.17 o 
   2   7   4        0.35       -2.55      2.98 o 
   3   7   4        8.09        4.17      3.77 o 
   4   7   4        0.44        2.37      3.93 o 
   1   1   5     2121.04     2086.88     21.96 o 
   2   1   5        2.95        1.57      1.01 o 
   3   1   5        6.00        4.33      1.36 o 
   4   1   5       37.33       30.97      2.61 o 
   5   1   5      271.31      293.34      6.89 o 
   6   1   5       34.18       39.27      4.05 o 
   7   1   5      330.19      342.88     11.20 o 
   8   1   5       35.43       38.48      4.99 o 
   9   1   5      161.20      162.22     15.53 o 
   0   2   5      715.99      753.05     10.87 o 
   1   2   5        2.72        3.34      1.02 o 
   2   2   5       42.80       53.27      2.96 o 
   3   2   5       35.74       40.69      3.77 o 
   4   2   5      369.50      371.91      7.26 o 
   5   2   5       35.43       47.45      4.31 o 
   6   2   5      661.59      657.56     13.82 o 
   7   2   5        0.02       -2.75      2.75 o 
   8   2   5      299.98      315.70     15.06 o 
   9   2   5       12.71       22.74      6.19 o 
   1   3   5      714.80      748.47      9.28 o 
   2   3   5      606.53      605.31      9.77 o 
   3   3   5       37.17       29.77      2.61 o 
   4   3   5      525.14      462.50     11.22 o 
   5   3   5      978.98      916.73     16.95 o 
   6   3   5       56.28       62.37      6.23 o 
   7   3   5      948.91      863.62     22.72 o 
   8   3   5       15.38       13.60      4.56 o 
   0   4   5        4.84        6.66      2.61 o 
   1   4   5       40.70       40.16      3.19 o 
   2   4   5       15.19       22.55      2.90 o 
   3   4   5      133.21      118.51      6.46 o 
   4   4   5        4.60        4.42      2.20 o 
   5   4   5       99.36       86.44      6.75 o 
   6   4   5        5.01        2.53      2.81 o 
   7   4   5       65.92       58.79      7.59 o 
   8   4   5       13.58        8.61      4.45 o 
   1   5   5        0.05        1.20      1.89 o 
   2   5   5      208.90      194.41      8.48 o 
   3   5   5       19.56       10.76      3.06 o 
   4   5   5      306.83      279.37     11.67 o 
   5   5   5       42.34       32.22      5.32 o 
   6   5   5       74.14       64.57      7.97 o 
   7   5   5       32.94       30.42      5.90 o 
   0   6   5        5.36       18.11      5.13 o 
   1   6   5       30.12       34.42      4.71 o 
   2   6   5        4.14        8.91      2.86 o 
   3   6   5      146.52      157.41     10.91 o 
   4   6   5       91.97       81.17      8.54 o 
   5   6   5      104.59      115.41     10.79 o 
   6   6   5      164.91      165.77     13.53 o 
   1   7   5        5.63        3.40      3.28 o 
   2   7   5       65.12       72.94      7.82 o 
   3   7   5        1.14        5.89      4.01 o 
   4   7   5       86.82       99.57     10.19 o 
   0   0   6     2515.44     2465.29     80.08 o 
   1   0   6      296.31      246.17      5.16 o 
   2   0   6     2782.81     2763.19     55.06 o 
   3   0   6      241.45      221.91      6.74 o 
   4   0   6     1329.89     1376.64     18.75 o 
   5   0   6        7.55        7.35      2.52 o 
   6   0   6      480.28      464.90     15.38 o 
   7   0   6       18.29       18.93      4.61 o 
   8   0   6      162.35      130.37     16.25 o 
   9   0   6       66.26       56.75     11.93 o 
   1   1   6        1.23        0.08      0.48 o 
   2   1   6     1389.40     1452.74     15.57 o 
   3   1   6      203.00      213.12      5.13 o 
   4   1   6      902.35      942.18     11.98 o 
   5   1   6      503.14      530.61     10.05 o 
   6   1   6       91.98       98.57      6.10 o 
   7   1   6      311.11      319.49     10.84 o 
   8   1   6        7.19       11.47      3.41 o 
   9   1   6       51.11       63.85      9.77 o 
   0   2   6       70.50       60.29      3.82 o 
   1   2   6        1.10        0.81      0.94 o 
   2   2   6        7.45       10.62      1.63 o 
   3   2   6        0.24        2.27      1.29 o 
   4   2   6       75.94       78.47      4.68 o 
   5   2   6        3.74        4.35      2.01 o 
   6   2   6       54.69       58.02      5.41 o 
   7   2   6       64.50       69.22      6.54 o 
   8   2   6       36.31       44.62      6.14 o 
   9   2   6       79.23       79.00      9.91 o 
   1   3   6      563.47      551.08      7.84 o 
   2   3   6      122.16       99.22      4.49 o 
   3   3   6       58.70      155.66     14.13 o 
   4   3   6      134.80      122.66      6.28 o 
   5   3   6     1071.96     1017.43     17.94 o 
   6   3   6       10.46       62.86      5.84 o 
   7   3   6     1135.59     1056.48     23.58 o 
   8   3   6       23.48       13.89      4.86 o 
   0   4   6      884.67      856.15     16.37 o 
   1   4   6       14.48       14.13      2.14 o 
   2   4   6      381.69      378.65      9.15 o 
   3   4   6       44.03       40.43      4.34 o 
   4   4   6        1.35        3.56      2.15 o 
   5   4   6        1.69        2.89      2.22 o 
   6   4   6      123.15      107.98      9.80 o 
   7   4   6       47.42       42.71      6.44 o 
   8   4   6       39.72       51.56      7.20 o 
   1   5   6       60.58       53.11      4.82 o 
   2   5   6       20.66       15.33      2.92 o 
   3   5   6       35.39       30.52      3.92 o 
   4   5   6       20.27       17.07      3.68 o 
   5   5   6        9.03        3.05      3.24 o 
   6   5   6        1.58        7.50      3.56 o 
   7   5   6        3.14       -0.57      3.82 o 
   0   6   6       23.91       32.14      6.12 o 
   1   6   6        0.13        1.23      2.35 o 
   2   6   6       38.01       43.75      5.27 o 
   3   6   6        0.46        2.36      3.02 o 
   4   6   6       69.11       72.81      8.90 o 
   5   6   6        0.05        3.17      3.67 o 
   6   6   6       61.92       59.98      8.02 o 
   1   7   6      110.71      139.38     11.00 o 
   2   7   6       74.25       85.58      8.13 o 
   3   7   6      111.74      127.67     11.64 o 
   4   7   6       89.60       93.40      9.96 o 
   1   1   7       89.46      100.41      2.74 o 
   2   1   7      236.87      223.20      4.79 o 
   3   1   7       14.13       12.34      1.94 o 
   4   1   7      333.96      321.81      7.13 o 
   5   1   7       82.27       85.41      4.93 o 
   6   1   7       85.30       86.02      5.80 o 
   7   1   7      121.86      124.61      8.04 o 
   8   1   7       10.48       12.65      3.42 o 
   9   1   7       43.70       52.06      6.98 o 
   0   2   7      240.74      243.29      7.21 o 
   1   2   7        4.02        2.28      1.00 o 
   2   2   7      114.04      111.93      3.50 o 
   3   2   7       11.40       12.51      1.94 o 
   4   2   7        1.92        1.61      1.60 o 
   5   2   7        1.32        4.05      1.83 o 
   6   2   7        9.63       10.07      2.74 o 
   7   2   7       22.78       17.81      3.93 o 
   8   2   7       10.74       14.51      3.99 o 
   9   2   7       11.58       10.21      5.76 o 
   1   3   7      198.03      245.67      5.30 o 
   2   3   7      201.93      179.85      4.86 o 
   3   3   7        9.09        7.68      1.80 o 
   4   3   7      144.76      133.50      6.54 o 
   5   3   7      502.29      505.28     12.76 o 
   6   3   7       47.77       47.19      5.25 o 
   7   3   7      531.75      518.33     16.46 o 
   8   3   7        3.96        9.78      4.21 o 
   0   4   7      148.30      144.07      7.82 o 
   1   4   7      124.75      121.33      4.96 o 
   2   4   7      275.45      247.39      7.41 o 
   3   4   7      507.28      523.64     11.45 o 
   4   4   7      613.02      534.45     13.17 o 
   5   4   7      194.36      208.84     10.40 o 
   6   4   7      706.84      617.56     19.34 o 
   7   4   7        3.65        4.08      3.41 o 
   8   4   7      396.78      334.30     19.57 o 
   1   5   7      505.67      487.83     12.03 o 
   2   5   7       19.03       22.09      3.39 o 
   3   5   7      181.67      177.67      9.39 o 
   4   5   7       16.65       20.76      4.08 o 
   5   5   7       24.87       21.82      4.73 o 
   6   5   7       10.57       13.17      3.97 o 
   7   5   7        0.25        0.56      4.08 o 
   0   6   7        4.14        2.07      3.73 o 
   1   6   7        7.75       10.70      2.76 o 
   2   6   7        3.82        2.16      2.65 o 
   3   6   7       45.92       43.54      5.63 o 
   4   6   7        2.83        1.14      3.19 o 
   5   6   7       58.64       55.22      7.88 o 
   6   6   7        1.93        0.87      4.40 o 
   1   7   7      130.22      140.63     11.64 o 
   2   7   7      110.32      135.23     11.73 o 
   3   7   7        5.77       10.06      4.13 o 
   4   7   7      134.40      156.89     13.49 o 
   0   0   8     9707.16     9887.75    197.44 o 
   1   0   8      414.72      391.47      6.90 o 
   2   0   8     2005.12     1970.34     33.33 o 
   3   0   8     1553.57     1590.53     30.16 o 
   4   0   8      456.21      502.27     11.41 o 
   5   0   8      510.86      537.23     13.17 o 
   6   0   8     1500.92     1461.87     27.14 o 
   7   0   8        0.00       -0.36      3.50 o 
   8   0   8      706.12      664.18     23.01 o 
   9   0   8       91.81       89.95     18.45 o 
   1   1   8     1410.42     1317.57     17.02 o 
   2   1   8       75.02       67.37      2.84 o 
   3   1   8      221.58      209.92      5.22 o 
   4   1   8      111.82      104.41      4.67 o 
   5   1   8       13.06       18.22      2.50 o 
   6   1   8      111.55      114.88      6.43 o 
   7   1   8        1.44        2.71      2.46 o 
   8   1   8      128.01      119.09     10.82 o 
   9   1   8        4.24        9.01      4.89 o 
   0   2   8      527.15      572.83     10.02 o 
   1   2   8       89.22       90.12      3.44 o 
   2   2   8       84.89       82.56      3.68 o 
   3   2   8      439.69      422.27      7.67 o 
   4   2   8       32.66       37.80      3.49 o 
   5   2   8      243.00      233.52      7.75 o 
   6   2   8       60.74       63.80      5.73 o 
   7   2   8       34.26       32.11      5.48 o 
   8   2   8       23.47       21.86      4.37 o 
   9   2   8        0.54       11.56      5.06 o 
   1   3   8        4.29        3.52      1.32 o 
   2   3   8      309.70      296.11      6.52 o 
   3   3   8      107.18      118.64      5.00 o 
   4   3   8      313.59      299.84      8.80 o 
   5   3   8      379.40      361.50     10.88 o 
   6   3   8       30.81       27.54      4.18 o 
   7   3   8      288.00      273.89     13.27 o 
   8   3   8       17.64       16.20      4.71 o 
   0   4   8      410.21      369.80     11.72 o 
   1   4   8      507.98      488.16      9.38 o 
   2   4   8      329.57      318.14      8.31 o 
   3   4   8     2110.52     1964.70     23.18 o 
   4   4   8       77.88      108.32      7.03 o 
   5   4   8      949.81      855.00     18.90 o 
   6   4   8        0.78        7.01      3.04 o 
   7   4   8        1.87        3.15      3.61 o 
   8   4   8        3.80       18.19      5.16 o 
   1   5   8       92.49      108.14      6.65 o 
   2   5   8        2.95        1.22      1.93 o 
   3   5   8        4.32        8.02      2.80 o 
   4   5   8        2.41        1.80      2.70 o 
   5   5   8       16.16       15.70      4.16 o 
   6   5   8        2.03        1.12      3.46 o 
   7   5   8        4.48        3.06      4.15 o 
   0   6   8        6.97        7.30      3.75 o 
   1   6   8        2.13        2.84      2.25 o 
   2   6   8       10.67        7.86      3.32 o 
   3   6   8       17.73       22.20      4.37 o 
   4   6   8       21.13       26.04      4.61 o 
   5   6   8       38.11       45.82      6.84 o 
   6   6   8       29.62       30.32      5.88 o 
   1   7   8       77.43       72.95      7.86 o 
   2   7   8        1.10        2.30      3.63 o 
   3   7   8       33.21       43.91      6.58 o 
   4   7   8        0.02        1.02      4.10 o 
   1   1   9     2145.14     2126.53     26.06 o 
   2   1   9      838.09      851.89     11.10 o 
   3   1   9      574.86      586.44      8.91 o 
   4   1   9      594.92      608.61     10.45 o 
   5   1   9       11.84       16.48      2.55 o 
   6   1   9       78.74       82.21      6.14 o 
   7   1   9        1.36        2.98      2.47 o 
   8   1   9        8.60       10.99      4.16 o 
   9   1   9        1.91        6.56      5.80 o 
   0   2   9      156.01      125.31      5.23 o 
   1   2   9        9.15        8.25      1.46 o 
   2   2   9       82.61       61.85      2.93 o 
   3   2   9        8.37        7.22      1.70 o 
   4   2   9       25.61       25.01      3.05 o 
   5   2   9        0.84        0.40      1.87 o 
   6   2   9        4.68        2.47      2.18 o 
   7   2   9        8.76       12.24      3.06 o 
   8   2   9        8.68       15.33      4.10 o 
   1   3   9      416.32      401.00      7.61 o 
   2   3   9      511.19      470.84      8.45 o 
   3   3   9       11.49       75.63      5.74 o 
   4   3   9      582.00      557.22     11.92 o 
   5   3   9      354.36      345.95     11.56 o 
   6   3   9      103.13      115.79      8.38 o 
   7   3   9      410.92      393.72     14.47 o 
   8   3   9        1.29        5.57      4.09 o 
   0   4   9     1052.26     1025.00     18.41 o 
   1   4   9      101.59       97.78      5.03 o 
   2   4   9      755.61      714.07     12.35 o 
   3   4   9      496.65      478.78     11.19 o 
   4   4   9      361.25      319.83     11.41 o 
   5   4   9      255.60      249.84     11.24 o 
   6   4   9      156.77      135.11     10.19 o 
   7   4   9        1.21        4.53      3.60 o 
   1   5   9     2698.84     2606.48     28.68 o 
   2   5   9       32.14       29.13      3.73 o 
   3   5   9      787.29      737.38     17.26 o 
   4   5   9       15.61       15.20      3.40 o 
   5   5   9        7.44        7.08      3.84 o 
   6   5   9        0.03       -0.16      3.57 o 
   7   5   9       35.08       30.20      5.82 o 
   0   6   9        0.11       41.89      7.13 o 
   1   6   9       19.79       22.29      3.20 o 
   2   6   9        9.81        4.92      3.13 o 
   3   6   9       87.91       92.10      8.10 o 
   4   6   9       70.33       84.27      7.98 o 
   5   6   9       45.56       46.20      6.50 o 
   1   7   9       61.68       56.71      7.19 o 
   2   7   9       14.84       14.55      4.67 o 
   3   7   9       53.95       55.66      7.44 o 
   4   7   9       14.61       20.18      5.36 o 
   0   0  10     1060.43     1106.49     31.18 o 
   1   0  10       10.33       10.03      1.77 o 
   2   0  10      455.28      456.75      9.53 o 
   3   0  10       33.26       35.31      3.48 o 
   4   0  10       65.72       70.47      5.21 o 
   5   0  10       38.08       35.56      5.36 o 
   6   0  10        4.45        5.58      3.13 o 
   7   0  10       21.54       22.71      5.41 o 
   8   0  10        3.19        9.01      4.51 o 
   9   0  10        5.08       21.97     16.92 o 
   1   1  10       51.63       33.22      2.19 o 
   2   1  10     1742.04     1815.33     23.43 o 
   3   1  10        7.41       11.73      1.87 o 
   4   1  10     1123.37     1103.95     13.29 o 
   5   1  10       49.64       50.96      4.00 o 
   6   1  10      124.88      132.42      7.48 o 
   7   1  10       32.72       33.42      4.60 o 
   8   1  10       11.06       11.23      4.14 o 
   9   1  10       15.81       31.94      6.37 o 
   0   2  10      584.39      636.74     11.07 o 
   1   2  10      446.56      438.53      7.87 o 
   2   2  10      289.21      294.08      5.67 o 
   3   2  10     1126.73     1050.97     12.79 o 
   4   2  10       17.50       20.90      2.75 o 
   5   2  10      318.91      301.07      9.12 o 
   6   2  10        0.70        1.08      2.19 o 
   7   2  10       15.56       18.86      3.60 o 
   8   2  10        1.08        5.82      3.56 o 
   1   3  10       20.10       16.70      2.22 o 
   2   3  10        2.60        3.40      1.32 o 
   3   3  10      101.50      101.58      5.56 o 
   4   3  10        9.07       11.29      2.38 o 
   5   3  10       91.17       84.56      7.13 o 
   6   3  10       17.45       17.54      3.68 o 
   7   3  10       46.86       40.71      5.92 o 
   8   3  10        2.42        3.76      3.98 o 
   0   4  10       45.93       51.59      5.56 o 
   1   4  10        9.51        9.36      1.95 o 
   2   4  10       10.63       11.75      2.54 o 
   3   4  10       22.18       21.84      3.53 o 
   4   4  10        1.71        2.83      2.58 o 
   5   4  10        0.10        3.26      2.54 o 
   6   4  10        6.87        6.32      3.20 o 
   7   4  10       37.26       42.14      6.61 o 
   1   5  10     1857.34     1782.10     23.30 o 
   2   5  10       50.61       50.64      5.00 o 
   3   5  10      443.57      446.02     13.58 o 
   4   5  10       13.03       14.68      3.63 o 
   5   5  10        3.11        6.85      3.26 o 
   6   5  10       22.88       23.63      5.93 o 
   7   5  10       39.48       25.06      7.35 o 
   0   6  10      108.92      113.65     15.11 o 
   1   6  10      191.84      187.45     10.87 o 
   2   6  10       13.59       17.08      3.65 o 
   3   6  10      770.82      709.51     20.51 o 
   4   6  10       72.57       87.35      8.31 o 
   5   6  10      295.37      253.94     15.62 o 
   1   7  10       13.61       17.81      4.97 o 
   2   7  10       34.84       42.68      6.23 o 
   3   7  10       18.24       21.92      4.82 o 
   1   1  11        3.07        7.30      1.32 o 
   2   1  11      426.21      440.02      6.86 o 
   3   1  11       35.29       43.49      3.07 o 
   4   1  11      221.68      223.40      6.34 o 
   5   1  11       11.21       13.41      2.70 o 
   6   1  11        1.67        2.32      2.04 o 
   7   1  11        0.06        2.81      2.63 o 
   8   1  11       29.02       33.32      5.45 o 
   9   1  11        3.44       19.73      5.30 o 
   0   2  11     8308.68     9120.11    138.03 o 
   1   2  11      367.05      388.15      6.51 o 
   2   2  11     3984.26     4283.33     53.28 o 
   3   2  11      772.86      796.89     11.40 o 
   4   2  11      385.75      379.38      9.82 o 
   5   2  11      159.02      158.38      8.12 o 
   6   2  11        1.22        0.86      2.15 o 
   7   2  11        0.03       -1.42      2.66 o 
   8   2  11        0.03        0.32      3.31 o 
   1   3  11       50.39       54.44      3.56 o 
   2   3  11       90.06       88.19      3.98 o 
   3   3  11       62.66       60.58      4.62 o 
   4   3  11       93.38       93.41      6.92 o 
   5   3  11       38.94       37.59      4.82 o 
   6   3  11       65.64       69.79      6.78 o 
   7   3  11       16.69       20.33      4.52 o 
   8   3  11       50.59       47.24      6.45 o 
   0   4  11      356.86      353.65     10.78 o 
   1   4  11        7.34        5.83      1.77 o 
   2   4  11      242.88      228.80      7.91 o 
   3   4  11       26.85       31.28      4.05 o 
   4   4  11       94.95       91.22      7.50 o 
   5   4  11       11.37       17.26      3.79 o 
   6   4  11       36.37       37.59      4.96 o 
   7   4  11        1.89        7.18      4.31 o 
   1   5  11      291.46      324.68      9.71 o 
   2   5  11        0.00        2.39      2.23 o 
   3   5  11       43.45       46.93      5.34 o 
   4   5  11        0.52        5.49      2.82 o 
   5   5  11       19.82       17.95      4.03 o 
   6   5  11        1.07        4.14      3.71 o 
   0   6  11      319.37      335.04     18.54 o 
   1   6  11        6.97       10.91      3.19 o 
   2   6  11      328.58      318.89     13.22 o 
   3   6  11       18.38       33.68      5.24 o 
   4   6  11      372.14      367.56     15.43 o 
   5   6  11        3.63       14.84      4.23 o 
   1   7  11        8.63        6.58      4.37 o 
   2   7  11        2.55        5.26      3.87 o 
   3   7  11        1.36        2.45      3.80 o 
   0   0  12        8.03       36.30      5.47 o 
   1   0  12      152.37      135.05      5.01 o 
   2   0  12        9.26       14.28      2.47 o 
   3   0  12      545.34      500.14     10.87 o 
   4   0  12       14.21       17.06      3.08 o 
   5   0  12      232.66      209.09     10.54 o 
   6   0  12        6.37       21.28      4.27 o 
   7   0  12       14.49       12.69      5.12 o 
   8   0  12        0.00        2.65      4.56 o 
   9   0  12        4.87       12.63      8.53 o 
   1   1  12     4180.26     4464.31     53.48 o 
   2   1  12       51.47       47.30      2.98 o 
   3   1  12      435.00      446.82      7.80 o 
   4   1  12       47.09       40.39      3.43 o 
   5   1  12        5.72        4.58      1.81 o 
   6   1  12       14.30       11.78      3.22 o 
   7   1  12       26.34       30.77      4.18 o 
   8   1  12        1.56        9.11      4.76 o 
   9   1  12        0.69        2.71      4.58 o 
   0   2  12     1611.33     1810.52     19.36 o 
   1   2  12       44.75       47.42      2.33 o 
   2   2  12      401.24      432.03      7.94 o 
   3   2  12       66.02       69.43      4.05 o 
   4   2  12       41.41       35.55      3.78 o 
   5   2  12       15.94       14.69      3.40 o 
   6   2  12      197.48      188.19     10.05 o 
   7   2  12        1.12        2.25      2.79 o 
   8   2  12      102.55      111.56     10.14 o 
   1   3  12       10.02       21.15      2.61 o 
   2   3  12       83.19       89.06      4.11 o 
   3   3  12       14.27       13.21      2.75 o 
   4   3  12       95.65       96.98      6.91 o 
   5   3  12       13.30       13.24      3.36 o 
   6   3  12       16.33       17.01      3.81 o 
   7   3  12        7.10       10.63      3.70 o 
   8   3  12        3.35        3.63      4.02 o 
   0   4  12       64.48       69.03      6.68 o 
   1   4  12       39.30       38.64      3.57 o 
   2   4  12       46.94       48.79      4.52 o 
   3   4  12      138.24      133.88      7.85 o 
   4   4  12       21.81       34.89      4.53 o 
   5   4  12       72.11       77.90      7.26 o 
   6   4  12        2.32        2.97      2.65 o 
   7   4  12        8.65       13.62      4.13 o 
   1   5  12     1465.96     1404.66     22.82 o 
   2   5  12      450.03      418.02     12.00 o 
   3   5  12      311.27      305.71     11.90 o 
   4   5  12      480.93      453.72     14.46 o 
   5   5  12        0.90        2.25      3.08 o 
   6   5  12       56.60       49.14      7.10 o 
   0   6  12     1242.83     1183.08     33.87 o 
   1   6  12      203.37      201.96     11.70 o 
   2   6  12      459.88      463.75     15.13 o 
   3   6  12      858.78      826.96     20.97 o 
   4   6  12        7.32        7.65      3.66 o 
   5   6  12      407.24      377.72     18.06 o 
   1   7  12       24.60       18.60      5.16 o 
   2   7  12       15.11       16.99      5.51 o 
   3   7  12       37.26       36.79      5.65 o 
   1   1  13     5522.99     5925.02     59.08 o 
   2   1  13       38.06       40.12      2.73 o 
   3   1  13      483.58      494.68      8.20 o 
   4   1  13       23.47       27.42      2.88 o 
   5   1  13       14.61       13.27      2.43 o 
   6   1  13        0.45       -2.02      2.18 o 
   7   1  13       36.18       44.91      5.27 o 
   8   1  13        1.71        9.53      3.90 o 
   0   2  13      160.65      166.87      6.29 o 
   1   2  13        9.10       11.52      1.68 o 
   2   2  13       51.17       67.62      3.77 o 
   3   2  13        4.96        5.02      1.51 o 
   4   2  13        0.70       -0.29      1.83 o 
   5   2  13        3.62        0.79      2.23 o 
   6   2  13        7.70        7.05      2.73 o 
   7   2  13       15.24       11.19      3.44 o 
   8   2  13        0.20        5.24      3.52 o 
   1   3  13      357.79      376.44      7.65 o 
   2   3  13      336.61      335.41      7.06 o 
   3   3  13      180.90      186.23      8.35 o 
   4   3  13      396.76      372.03     11.04 o 
   5   3  13       65.66       72.31      6.88 o 
   6   3  13      102.02      105.77      8.39 o 
   7   3  13       58.54       70.26      7.88 o 
   8   3  13        0.04        2.07      3.88 o 
   0   4  13      636.84      593.92     16.10 o 
   1   4  13        3.56        2.60      1.82 o 
   2   4  13      375.77      335.69     10.57 o 
   3   4  13        9.78        6.11      2.47 o 
   4   4  13       70.43       68.23      6.58 o 
   5   4  13        0.68       -0.65      2.44 o 
   6   4  13        4.04        3.98      2.79 o 
   7   4  13        6.34        9.70      4.36 o 
   1   5  13     2260.17     2204.91     32.27 o 
   2   5  13      554.45      531.98     14.40 o 
   3   5  13      663.17      651.53     16.65 o 
   4   5  13      683.46      644.35     17.29 o 
   5   5  13       37.13       40.07      5.25 o 
   6   5  13      141.18      150.27     12.26 o 
   0   6  13      482.78      450.23     20.91 o 
   1   6  13       76.00       72.34      7.22 o 
   2   6  13      283.05      286.12     13.44 o 
   3   6  13      322.34      340.06     13.96 o 
   4   6  13       53.11       50.15      6.58 o 
   5   6  13      168.54      175.74     13.43 o 
   1   7  13        6.59        2.23      3.83 o 
   2   7  13      151.95      146.10     13.66 o 
   3   7  13      117.99      124.39     11.49 o 
   0   0  14     1104.13     1147.98     48.65 o 
   1   0  14     1635.98     1573.84     22.37 o 
   2   0  14      976.28     1022.34     20.72 o 
   3   0  14     3322.38     3234.11     54.95 o 
   4   0  14      340.82      354.43     10.20 o 
   5   0  14      627.58      606.39     18.59 o 
   6   0  14       54.87       51.48      7.28 o 
   7   0  14        0.08        6.11      4.25 o 
   8   0  14       31.29       34.42      7.59 o 
   1   1  14      360.51      389.60      6.93 o 
   2   1  14       26.14       31.80      2.61 o 
   3   1  14       22.32       22.72      2.35 o 
   4   1  14        1.24        2.45      1.57 o 
   5   1  14        1.48        0.51      1.71 o 
   6   1  14        8.96        7.99      3.02 o 
   7   1  14        4.12        8.17      2.68 o 
   8   1  14       13.82       16.67      4.59 o 
   0   2  14      277.76      265.93      7.76 o 
   1   2  14       13.80       18.48      2.01 o 
   2   2  14      104.58      102.74      4.60 o 
   3   2  14       22.86       22.28      3.01 o 
   4   2  14        6.46        3.96      2.22 o 
   5   2  14        5.51        4.33      2.38 o 
   6   2  14        0.40        0.84      2.38 o 
   7   2  14        2.83        5.51      2.95 o 
   8   2  14        2.00        4.64      3.88 o 
   1   3  14      671.33      671.33     10.30 o 
   2   3  14      183.06      180.95      6.56 o 
   3   3  14      141.00      144.56      7.75 o 
   4   3  14      124.38      123.88      7.78 o 
   5   3  14        0.08        1.14      2.41 o 
   6   3  14        0.02        0.74      2.52 o 
   7   3  14        7.88        9.17      3.44 o 
   8   3  14       59.57       59.57      7.87 o 
   0   4  14     3065.49     2954.12     36.00 o 
   1   4  14       46.73       40.55      3.87 o 
   2   4  14     1298.41     1224.11     19.47 o 
   3   4  14      149.15      136.67      8.12 o 
   4   4  14        0.67        3.11      2.59 o 
   5   4  14       69.82       77.24      7.27 o 
   6   4  14      297.61      288.14     13.32 o 
   7   4  14       14.11       16.61      4.43 o 
   1   5  14        6.11        8.90      2.30 o 
   2   5  14      116.29      124.02      8.83 o 
   3   5  14        8.82       13.19      3.13 o 
   4   5  14      101.67      106.23      8.30 o 
   5   5  14       13.47       17.39      3.79 o 
   6   5  14        1.94        2.11      3.72 o 
   0   6  14        3.89        7.40      4.76 o 
   1   6  14        1.02       -0.61      2.93 o 
   2   6  14        0.20        1.23      2.95 o 
   3   6  14        3.41        5.80      3.09 o 
   4   6  14        1.26       -1.16      3.31 o 
   5   6  14        3.04        9.56      4.03 o 
   1   7  14        0.60        4.19      4.00 o 
   2   7  14      206.06      208.15     16.21 o 
   3   7  14       16.15       16.03      4.90 o 
   1   1  15       40.79       33.79      2.75 o 
   2   1  15       19.13       25.55      2.43 o 
   3   1  15       16.40       16.62      1.98 o 
   4   1  15        3.44        3.66      1.90 o 
   5   1  15       49.85       42.50      4.53 o 
   6   1  15        1.43        0.53      2.23 o 
   7   1  15       24.01       23.93      4.06 o 
   8   1  15        1.95        4.84      3.76 o 
   0   2  15       76.77       69.48      4.64 o 
   1   2  15        0.17        0.31      1.04 o 
   2   2  15       31.08       37.53      3.24 o 
   3   2  15        3.86        4.73      1.93 o 
   4   2  15        0.75        0.98      1.95 o 
   5   2  15        7.81        7.86      2.61 o 
   6   2  15        0.00        2.25      2.56 o 
   7   2  15        2.39        4.32      3.01 o 
   8   2  15        3.96       11.64      4.24 o 
   1   3  15        4.64        0.19      1.34 o 
   2   3  15        0.23       -0.04      1.45 o 
   3   3  15       77.32       87.20      6.35 o 
   4   3  15        0.64        4.55      2.38 o 
   5   3  15      117.62      114.68      8.07 o 
   6   3  15        2.46        0.58      2.55 o 
   7   3  15       65.67       78.29      7.79 o 
   8   3  15       20.05       22.49      5.35 o 
   0   4  15     3281.18     3100.97     55.56 o 
   1   4  15       87.17       91.77      5.49 o 
   2   4  15     1852.77     1737.89     24.39 o 
   3   4  15      307.65      298.50     10.25 o 
   4   4  15      320.44      306.34     12.30 o 
   5   4  15      102.52       96.42      8.20 o 
   6   4  15       17.90       18.79      3.76 o 
   7   4  15        0.79        1.77      3.92 o 
   1   5  15      158.21      157.94      9.89 o 
   2   5  15        1.51        0.84      2.19 o 
   3   5  15       79.44       92.59      7.70 o 
   4   5  15        5.95        8.56      3.22 o 
   5   5  15       28.80       29.78      4.42 o 
   6   5  15        5.64       12.57      4.76 o 
   0   6  15       68.62       91.69     11.52 o 
   1   6  15        2.30        0.36      2.96 o 
   2   6  15       56.21       70.56      7.76 o 
   3   6  15       17.37       16.89      3.83 o 
   4   6  15       29.76       28.35      5.17 o 
   5   6  15       37.08       42.77      6.07 o 
   1   7  15      197.67      238.37     15.68 o 
   2   7  15      112.17       93.97     10.72 o 
   0   0  16     1559.39     1627.14     58.78 o 
   1   0  16      242.02      239.58      7.40 o 
   2   0  16     1029.87     1032.51     23.32 o 
   3   0  16      523.04      487.94     11.59 o 
   4   0  16      306.27      300.89     11.25 o 
   5   0  16      103.59      103.12     10.16 o 
   6   0  16       54.68       54.01      8.12 o 
   7   0  16        8.70        8.80      5.13 o 
   8   0  16       29.55       40.85      7.91 o 
   1   1  16       51.99       76.28      3.92 o 
   2   1  16      214.27      199.93      5.59 o 
   3   1  16      267.29      264.79      7.44 o 
   4   1  16      242.05      248.48      7.88 o 
   5   1  16      315.44      297.69     10.61 o 
   6   1  16       25.92       32.61      4.46 o 
   7   1  16      168.41      164.52     10.87 o 
   8   1  16        7.68        6.92      3.85 o 
   0   2  16     1080.80     1108.25     16.88 o 
   1   2  16        0.51       -0.58      1.11 o 
   2   2  16      456.81      455.93      9.01 o 
   3   2  16       19.14       19.86      2.94 o 
   4   2  16       42.43       44.19      4.79 o 
   5   2  16       40.87       43.83      4.97 o 
   6   2  16        0.73        2.81      2.60 o 
   7   2  16       15.16       14.89      3.60 o 
   8   2  16        3.41        7.77      4.29 o 
   1   3  16      275.70      252.57      7.34 o 
   2   3  16     1122.26     1067.93     16.10 o 
   3   3  16      185.56      158.77      8.23 o 
   4   3  16     1078.43     1006.89     18.71 o 
   5   3  16      128.15      120.49      8.18 o 
   6   3  16      118.23      111.49      9.30 o 
   7   3  16      109.99      108.14      9.30 o 
   0   4  16     1145.54     1048.37     26.35 o 
   1   4  16       61.84       63.39      5.01 o 
   2   4  16      419.35      390.86     11.27 o 
   3   4  16      265.64      269.98     10.36 o 
   4   4  16        7.70        8.61      3.27 o 
   5   4  16      145.29      143.06      9.99 o 
   6   4  16      195.90      203.07     11.92 o 
   7   4  16       10.57       10.67      4.32 o 
   1   5  16        3.71        4.24      2.66 o 
   2   5  16        0.26       -1.07      2.25 o 
   3   5  16       21.43       22.16      3.73 o 
   4   5  16        2.91        2.78      2.88 o 
   5   5  16       93.38       85.73      7.79 o 
   6   5  16       11.70       10.64      4.20 o 
   0   6  16       60.12       62.61     10.77 o 
   1   6  16       11.84        7.07      3.64 o 
   2   6  16       28.89       37.58      5.70 o 
   3   6  16       37.47       46.63      6.54 o 
   4   6  16        1.33       -0.17      3.60 o 
   5   6  16        4.42        7.99      6.93 o 
   1   7  16      230.77      265.43     16.32 o 
   2   7  16       26.20       30.12      6.41 o 
   1   1  17      422.06      380.36      7.53 o 
   2   1  17      221.36      210.12      5.87 o 
   3   1  17        0.15       -0.55      1.57 o 
   4   1  17      318.87      300.27      8.28 o 
   5   1  17      200.73      174.67      9.85 o 
   6   1  17       96.41       92.67      8.69 o 
   7   1  17      257.45      241.48     12.64 o 
   8   1  17        0.56        2.19      4.09 o 
   0   2  17        0.26        2.68      1.56 o 
   1   2  17       15.87       15.36      2.12 o 
   2   2  17       64.73       64.75      4.35 o 
   3   2  17       28.09       20.29      3.19 o 
   4   2  17      246.82      241.93     10.01 o 
   5   2  17        0.04        1.68      2.17 o 
   6   2  17      214.84      221.69     11.40 o 
   7   2  17       28.11       31.29      5.16 o 
   8   2  17       72.95       82.75      8.35 o 
   1   3  17      711.97      734.63     12.39 o 
   2   3  17     1700.25     1564.22     22.24 o 
   3   3  17      336.47      317.31     10.18 o 
   4   3  17     1725.46     1590.34     26.66 o 
   5   3  17       87.25       88.30      7.12 o 
   6   3  17      271.70      257.89     13.58 o 
   7   3  17       29.08       27.27      4.78 o 
   0   4  17      371.99      335.37     14.44 o 
   1   4  17        4.01        3.98      1.88 o 
   2   4  17      174.73      172.51      8.74 o 
   3   4  17        8.30        5.53      2.59 o 
   4   4  17       10.44       10.49      3.30 o 
   5   4  17        0.07        0.80      2.62 o 
   6   4  17        7.50       10.60      3.38 o 
   7   4  17        5.93        9.90      4.29 o 
   1   5  17        9.26        8.84      2.95 o 
   2   5  17       38.51       40.89      5.62 o 
   3   5  17        6.60        7.24      2.97 o 
   4   5  17       41.34       43.17      5.85 o 
   5   5  17       75.89       81.87      7.41 o 
   6   5  17        2.86        7.05      3.88 o 
   0   6  17      126.32      138.39     16.77 o 
   1   6  17       10.82        9.23      3.59 o 
   2   6  17       85.53       97.86      8.98 o 
   3   6  17       45.39       50.54      6.56 o 
   4   6  17       30.92       38.34      5.44 o 
   1   7  17      101.07      119.01     12.37 o 
   2   7  17       44.33       59.98      7.88 o 
   0   0  18      132.82      162.98      9.60 o 
   1   0  18      101.94       97.63      5.67 o 
   2   0  18       86.59       80.69      5.15 o 
   3   0  18      419.01      370.63     11.04 o 
   4   0  18       58.99       69.88      8.16 o 
   5   0  18      237.59      239.49     13.97 o 
   6   0  18       35.47       47.20      7.36 o 
   7   0  18       46.43       40.93      8.28 o 
   8   0  18        3.98        5.81      5.38 o 
   1   1  18      135.49      133.28      4.96 o 
   2   1  18       12.90       13.44      2.07 o 
   3   1  18        0.20        2.13      1.76 o 
   4   1  18       13.77       11.31      2.52 o 
   5   1  18       35.97       39.15      4.91 o 
   6   1  18       46.53       51.33      6.39 o 
   7   1  18       42.86       44.83      6.49 o 
   8   1  18       95.66       90.26     10.57 o 
   0   2  18     1367.95     1360.16     25.58 o 
   1   2  18       12.42       14.45      2.21 o 
   2   2  18      153.99      182.11      6.50 o 
   3   2  18       40.16       52.35      4.92 o 
   4   2  18      893.20      780.61     15.98 o 
   5   2  18       11.44       14.96      3.25 o 
   6   2  18     2239.52     2043.09     40.55 o 
   7   2  18        1.16        1.65      3.27 o 
   8   2  18     1244.52     1114.41     30.34 o 
   1   3  18      320.57      303.38      8.28 o 
   2   3  18       24.28       21.83      3.19 o 
   3   3  18      178.09      164.94      8.93 o 
   4   3  18       31.63       33.75      4.65 o 
   5   3  18       36.05       31.63      4.31 o 
   6   3  18        1.43       17.45      3.52 o 
   7   3  18        2.83       -0.98      3.25 o 
   0   4  18      233.64      206.25     12.78 o 
   1   4  18        2.98        4.60      2.36 o 
   2   4  18      148.35      148.91      8.13 o 
   3   4  18        3.20        2.43      2.16 o 
   4   4  18       33.29       31.13      4.44 o 
   5   4  18        5.55        9.38      3.09 o 
   6   4  18        0.80        0.65      3.04 o 
   7   4  18       27.15       27.26      5.62 o 
   1   5  18       68.71       76.34      7.14 o 
   2   5  18        1.81        1.10      2.55 o 
   3   5  18       17.12       18.82      3.73 o 
   4   5  18        5.28        9.70      3.40 o 
   5   5  18      203.29      209.73     12.49 o 
   6   5  18        9.35       18.50      4.19 o 
   0   6  18        5.73        6.11      5.02 o 
   1   6  18       70.38       75.73      8.07 o 
   2   6  18        2.23        6.46      3.28 o 
   3   6  18      263.18      284.54     15.60 o 
   4   6  18        0.07       -1.78      3.84 o 
   1   7  18       21.47       22.99      5.90 o 
   1   1  19      542.25      522.83      9.24 o 
   2   1  19       94.47      104.02      4.82 o 
   3   1  19      548.14      506.41     10.41 o 
   4   1  19       36.24       37.53      4.11 o 
   5   1  19      456.57      415.13     13.82 o 
   6   1  19        0.88        1.76      2.72 o 
   7   1  19      268.32      260.82     13.78 o 
   8   1  19       22.50       27.74      5.58 o 
   0   2  19      435.85      409.16     10.83 o 
   1   2  19      248.88      240.96      6.57 o 
   2   2  19      118.58      110.54      5.43 o 
   3   2  19     1001.65      897.58     15.36 o 
   4   2  19       23.39       33.34      4.42 o 
   5   2  19      492.27      419.19     13.23 o 
   6   2  19      133.36      169.80     11.76 o 
   7   2  19       14.77       10.37      4.22 o 
   8   2  19       85.21      107.72     10.69 o 
   1   3  19        0.18       -0.94      1.51 o 
   2   3  19       95.23       81.26      5.79 o 
   3   3  19        0.29        2.68      2.30 o 
   4   3  19      139.93      130.11      8.47 o 
   5   3  19        1.95        1.32      2.63 o 
   6   3  19       59.48       61.21      6.82 o 
   7   3  19        0.78        0.75      3.80 o 
   0   4  19       18.08       18.03      4.54 o 
   1   4  19       10.67        9.77      3.16 o 
   2   4  19       10.20       12.48      2.59 o 
   3   4  19       27.82       28.21      3.95 o 
   4   4  19        5.88        5.33      2.88 o 
   5   4  19        2.94        1.51      2.76 o 
   6   4  19        4.56        4.89      3.49 o 
   1   5  19       35.63       35.64      4.86 o 
   2   5  19       32.28       33.73      5.07 o 
   3   5  19       29.36       26.93      4.65 o 
   4   5  19       44.14       55.75      6.94 o 
   5   5  19       16.03       20.07      4.28 o 
   0   6  19       64.07       65.83     11.34 o 
   1   6  19        2.36        3.67      3.22 o 
   2   6  19       60.84       75.81      7.84 o 
   3   6  19        8.24       14.71      4.22 o 
   4   6  19       49.91       65.89      8.22 o 
   0   0  20       70.70      103.73      9.40 o 
   1   0  20       22.06       23.39      3.30 o 
   2   0  20       61.34       56.44      4.32 o 
   3   0  20      118.23       99.88      8.46 o 
   4   0  20        9.21       10.69      4.02 o 
   5   0  20      161.90      146.31     12.02 o 
   6   0  20       15.20       13.13      5.61 o 
   7   0  20      208.98      238.54     21.78 o 
   8   0  20       80.70      107.70     14.71 o 
   1   1  20      319.75      327.48      7.52 o 
   2   1  20      486.71      460.97      9.09 o 
   3   1  20      111.82      105.59      6.12 o 
   4   1  20      500.14      458.08     11.17 o 
   5   1  20     1017.67      938.34     20.79 o 
   6   1  20       55.04       50.95      6.16 o 
   7   1  20      972.46      909.31     28.05 o 
   8   1  20       25.76       26.54      5.55 o 
   0   2  20        1.06        0.46      2.06 o 
   1   2  20        3.67        8.17      1.75 o 
   2   2  20       14.46       11.62      2.55 o 
   3   2  20       19.64       27.08      3.62 o 
   4   2  20      312.45      287.89     10.51 o 
   5   2  20        4.94        7.54      2.85 o 
   6   2  20      681.46      611.17     18.14 o 
   7   2  20        4.96        7.10      4.04 o 
   1   3  20      293.95      239.51      8.44 o 
   2   3  20        5.65        3.22      2.09 o 
   3   3  20      271.59      218.47      9.93 o 
   4   3  20        6.58        6.64      2.83 o 
   5   3  20      149.02      127.27      8.62 o 
   6   3  20        0.40        6.64      3.33 o 
   7   3  20       44.11       30.58      6.26 o 
   0   4  20        3.48        2.42      2.88 o 
   1   4  20        0.15        4.89      2.47 o 
   2   4  20        0.86        4.12      2.58 o 
   3   4  20        2.15        0.94      2.41 o 
   4   4  20       37.51       38.34      4.88 o 
   5   4  20        3.68        3.30      3.53 o 
   6   4  20       62.19       50.61      6.47 o 
   1   5  20       44.65       42.82      5.47 o 
   2   5  20       15.27       21.62      3.97 o 
   3   5  20       16.33       15.41      3.95 o 
   4   5  20       18.71       21.23      4.61 o 
   5   5  20      156.83      164.23     11.36 o 
   0   6  20       14.44       20.74      5.90 o 
   1   6  20       51.27       50.96      6.33 o 
   2   6  20       16.74       16.80      4.67 o 
   3   6  20      206.30      226.65     14.78 o 
   4   6  20       16.13       22.21      5.21 o 
   1   1  21      728.18      715.63     11.39 o 
   2   1  21      536.56      477.93      9.46 o 
   3   1  21        1.91        2.45      1.99 o 
   4   1  21      760.02      724.54     16.36 o 
   5   1  21      394.30      369.04     13.33 o 
   6   1  21      187.82      178.61     11.41 o 
   7   1  21      521.32      503.59     19.15 o 
   8   1  21        2.13       -0.12      4.35 o 
   0   2  21       76.72       73.15      6.90 o 
   1   2  21        6.76        8.91      1.77 o 
   2   2  21       44.39       49.09      4.65 o 
   3   2  21       35.46       36.44      4.10 o 
   4   2  21        1.46        0.07      2.17 o 
   5   2  21       49.55       51.50      6.33 o 
   6   2  21        8.66        5.86      3.36 o 
   7   2  21       48.77       44.21      6.59 o 
   1   3  21      196.18      180.56      7.69 o 
   2   3  21      243.42      208.68      8.92 o 
   3   3  21       99.26       80.62      6.82 o 
   4   3  21      317.82      280.64     11.33 o 
   5   3  21       35.75       31.06      4.55 o 
   6   3  21       26.60       18.67      4.32 o 
   7   3  21       22.96       25.56      5.56 o 
   0   4  21       25.22       30.06      5.92 o 
   1   4  21        1.17        1.68      2.44 o 
   2   4  21        3.34        1.70      2.60 o 
   3   4  21        3.56        5.72      2.36 o 
   4   4  21       30.03       34.87      4.76 o 
   5   4  21        0.02        1.20      2.86 o 
   6   4  21       86.74       89.91      8.58 o 
   1   5  21      290.23      293.36     13.20 o 
   2   5  21        6.74        2.80      2.86 o 
   3   5  21       14.12       16.21      4.09 o 
   4   5  21        8.74        5.13      4.00 o 
   5   5  21       62.85       66.20      6.64 o 
   0   6  21        0.00       -3.21      5.37 o 
   1   6  21       17.90       21.32      4.95 o 
   2   6  21        0.09       -1.90      3.62 o 
   3   6  21       79.64       91.12      9.00 o 
   0   0  22     6249.99     6015.16    197.44 o 
   1   0  22     1140.33     1043.77     29.61 o 
   2   0  22     4123.24     3790.21    100.59 o 
   3   0  22     4055.54     3850.93    114.60 o 
   4   0  22     1114.46      971.34     37.18 o 
   5   0  22     1490.25     1364.01     35.67 o 
   6   0  22      146.64      154.49     17.10 o 
   7   0  22        1.42        5.44      5.31 o 
   1   1  22        2.87        6.54      1.61 o 
   2   1  22       24.70       28.32      3.06 o 
   3   1  22       55.48       59.42      5.40 o 
   4   1  22       25.62       24.72      3.97 o 
   5   1  22      228.27      234.79     12.25 o 
   6   1  22        0.51       -0.81      2.91 o 
   7   1  22      153.38      160.21     13.15 o 
   0   2  22      129.41      127.56      8.94 o 
   1   2  22        1.39       -0.49      1.69 o 
   2   2  22       25.23       26.73      3.52 o 
   3   2  22        1.90        2.36      1.94 o 
   4   2  22       46.89       42.67      4.93 o 
   5   2  22        1.34        3.60      3.10 o 
   6   2  22      151.77      140.28     10.72 o 
   7   2  22        7.11        4.46      4.02 o 
   1   3  22       21.78       16.99      3.00 o 
   2   3  22       46.26       37.32      4.59 o 
   3   3  22       22.94       17.93      3.09 o 
   4   3  22       86.45       81.80      7.02 o 
   5   3  22       10.03        7.12      3.01 o 
   6   3  22       53.87       52.52      6.91 o 
   7   3  22        2.05       -0.83      4.07 o 
   0   4  22      175.81      143.17     12.00 o 
   1   4  22       66.47       50.77      5.82 o 
   2   4  22      154.04      128.32      9.47 o 
   3   4  22      211.08      175.23     10.01 o 
   4   4  22      106.84       96.48      8.15 o 
   5   4  22       59.93       66.61      6.54 o 
   6   4  22       69.57       63.79      6.74 o 
   1   5  22       12.85       12.59      3.27 o 
   2   5  22        1.86        4.51      3.04 o 
   3   5  22        0.56       -1.83      2.91 o 
   4   5  22        1.53        1.19      3.80 o 
   5   5  22        2.01        5.26      3.84 o 
   0   6  22        4.91        6.69      6.15 o 
   1   6  22        1.32       -1.57      3.73 o 
   2   6  22        0.85        0.95      3.75 o 
   3   6  22        6.16        5.66      4.02 o 
   1   1  23      885.59      863.76     14.93 o 
   2   1  23       55.06       57.04      4.22 o 
   3   1  23      207.21      201.10      8.86 o 
   4   1  23       74.04       72.95      6.75 o 
   5   1  23        1.48        2.22      2.73 o 
   6   1  23       27.71       29.44      4.85 o 
   7   1  23        3.59        5.13      4.07 o 
   0   2  23        0.00        1.57      2.43 o 
   1   2  23        0.90        1.02      1.86 o 
   2   2  23        1.62        0.85      1.86 o 
   3   2  23        3.72        3.64      2.12 o 
   4   2  23        9.76        9.80      2.97 o 
   5   2  23        0.91        1.74      2.87 o 
   6   2  23        3.87        3.59      3.32 o 
   7   2  23        0.90       -1.74      3.88 o 
   1   3  23       14.98        7.63      2.73 o 
   2   3  23        8.60        5.34      2.50 o 
   3   3  23        9.81        5.00      2.44 o 
   4   3  23       16.09        9.83      3.25 o 
   5   3  23        5.86        3.87      3.05 o 
   6   3  23        0.75        2.24      3.83 o 
   0   4  23     1138.32     1031.90     27.50 o 
   1   4  23       17.69       14.94      3.35 o 
   2   4  23      573.27      511.01     15.88 o 
   3   4  23       78.11       81.33      8.21 o 
   4   4  23       13.55       11.66      3.66 o 
   5   4  23       43.84       51.10      5.71 o 
   6   4  23       74.23       81.87      8.28 o 
   1   5  23      104.32      103.23      8.69 o 
   2   5  23        0.05       -1.54      2.85 o 
   3   5  23       29.58       33.46      5.10 o 
   4   5  23        0.29        5.49      4.27 o 
   5   5  23        1.48       -4.62      7.71 o 
   0   6  23       24.25       21.20      7.22 o 
   1   6  23        0.74        1.68      3.91 o 
   2   6  23       12.72       12.84      4.33 o 
   3   6  23        3.21        7.96      4.11 o 
   0   0  24      214.10      281.99     13.62 o 
   1   0  24      291.74      271.03     11.32 o 
   2   0  24      175.59      155.05     10.05 o 
   3   0  24     1059.47     1030.50     33.35 o 
   4   0  24       75.99       59.22      7.91 o 
   5   0  24      379.96      374.00     19.22 o 
   6   0  24       17.42       32.75      8.38 o 
   7   0  24        2.35        3.36      5.55 o 
   1   1  24     2154.16     1965.00     31.49 o 
   2   1  24       54.17       52.37      4.81 o 
   3   1  24      563.33      514.05     12.99 o 
   4   1  24       25.31       25.75      4.21 o 
   5   1  24       12.90        8.03      3.10 o 
   6   1  24        2.33        1.71      3.23 o 
   7   1  24        0.09        3.98      4.05 o 
   0   2  24       17.84       14.08      3.38 o 
   1   2  24        0.06       -0.20      1.88 o 
   2   2  24       17.83       15.47      2.83 o 
   3   2  24        0.03       -0.47      2.05 o 
   4   2  24        4.69        4.56      2.73 o 
   5   2  24        3.59        3.76      2.95 o 
   6   2  24        0.00       -0.13      3.18 o 
   7   2  24       12.75       19.19      4.83 o 
   1   3  24      421.53      312.12     11.34 o 
   2   3  24      252.03      220.87     10.45 o 
   3   3  24      145.64      138.15      9.26 o 
   4   3  24      349.96      331.55     12.12 o 
   5   3  24       15.39       15.09      3.94 o 
   6   3  24       76.11       83.54      8.60 o 
   0   4  24      166.64      164.12     14.88 o 
   1   4  24       12.09        9.71      3.08 o 
   2   4  24      109.77      113.29      9.16 o 
   3   4  24       41.41       40.22      5.63 o 
   4   4  24       26.75       24.33      4.55 o 
   5   4  24       15.13       13.38      3.30 o 
   1   5  24       62.76       47.83      5.46 o 
   2   5  24       19.90       19.33      4.09 o 
   3   5  24       28.55       30.82      5.02 o 
   4   5  24       30.09       38.49      6.52 o 
   0   6  24       24.37       29.42      8.11 o 
   1   6  24        0.01       -2.85      3.84 o 
   2   6  24        9.09       13.78      4.57 o 
   1   1  25     2775.86     2594.33     39.95 o 
   2   1  25        1.02        1.01      1.83 o 
   3   1  25      484.39      458.43     12.44 o 
   4   1  25        1.81        1.70      2.51 o 
   5   1  25       34.45       39.12      5.27 o 
   6   1  25        0.37        1.82      3.42 o 
   7   1  25      150.50      156.95     13.36 o 
   0   2  25       17.00       35.74      5.09 o 
   1   2  25       27.73       35.77      3.94 o 
   2   2  25       13.29       25.72      3.47 o 
   3   2  25       91.87      101.99      7.79 o 
   4   2  25       29.59       32.10      4.90 o 
   5   2  25       16.12       18.71      3.96 o 
   6   2  25       60.30       60.45      7.22 o 
   7   2  25       17.47       19.39      4.88 o 
   1   3  25       93.18       76.42      7.02 o 
   2   3  25       61.04       50.22      5.55 o 
   3   3  25       15.35       13.88      3.35 o 
   4   3  25       64.76       65.65      6.62 o 
   5   3  25        2.26        5.60      3.27 o 
   6   3  25        3.39        2.04      4.13 o 
   0   4  25       62.60       65.78      9.84 o 
   1   4  25        2.92        0.13      2.75 o 
   2   4  25       40.89       43.98      5.58 o 
   3   4  25       11.04       10.52      3.64 o 
   4   4  25       12.67       11.98      3.81 o 
   5   4  25        4.40        6.28      4.08 o 
   1   5  25      193.09      161.19     12.79 o 
   2   5  25      103.37      112.81      9.58 o 
   3   5  25       43.01       42.33      5.66 o 
   4   5  25      147.38      152.34     13.21 o 
   0   6  25      409.72      441.88     27.04 o 
   1   6  25        0.04        3.38      4.05 o 
   0   0  26      544.86      513.69     25.33 o 
   1   0  26      136.67      134.43      9.27 o 
   2   0  26      261.21      245.40     11.75 o 
   3   0  26      538.18      511.65     18.59 o 
   4   0  26       19.31       19.20      5.70 o 
   5   0  26      290.32      306.55     18.75 o 
   6   0  26        0.11       -4.95      4.95 o 
   7   0  26       29.73       36.13      9.42 o 
   1   1  26      308.72      323.59      9.60 o 
   2   1  26        7.12        7.12      2.37 o 
   3   1  26       28.53       32.66      4.47 o 
   4   1  26        7.66        7.65      2.81 o 
   5   1  26       32.95       38.66      5.40 o 
   6   1  26        1.58        3.62      3.59 o 
   7   1  26       58.29       59.87      7.64 o 
   0   2  26     2448.52     2134.56     37.43 o 
   1   2  26      166.32      161.22      8.32 o 
   2   2  26     1393.94     1170.68     22.18 o 
   3   2  26      696.34      669.71     16.57 o 
   4   2  26      166.97      166.11     10.99 o 
   5   2  26      348.05      337.46     14.70 o 
   6   2  26        1.49        2.50      3.45 o 
   1   3  26        4.33        4.32      2.59 o 
   2   3  26       22.42       14.51      3.45 o 
   3   3  26       45.52       41.36      5.12 o 
   4   3  26       21.64       17.61      3.81 o 
   5   3  26       87.25       88.92      8.43 o 
   6   3  26        0.03        2.18      3.87 o 
   0   4  26      135.10      129.08     13.44 o 
   1   4  26        5.16        2.03      2.93 o 
   2   4  26       79.32       85.89      7.98 o 
   3   4  26       19.54       17.23      3.87 o 
   4   4  26       14.81       14.74      4.33 o 
   5   4  26        7.35       10.32      4.29 o 
   1   5  26      182.43      184.01     13.94 o 
   2   5  26       52.98       49.90      6.05 o 
   3   5  26       59.66       63.02      6.97 o 
   4   5  26       53.12       51.65      7.38 o 
   0   6  26      155.80      191.80     20.55 o 
   1   1  27       18.62       37.45      4.24 o 
   2   1  27        4.72        5.03      2.53 o 
   3   1  27       10.63       12.16      3.31 o 
   4   1  27       20.07       16.13      3.93 o 
   5   1  27        0.02        1.06      3.08 o 
   6   1  27        2.42        5.11      3.86 o 
   0   2  27       19.75       57.32      7.59 o 
   1   2  27      149.28      152.83      8.27 o 
   2   2  27       22.85       42.45      5.14 o 
   3   2  27      594.80      570.14     16.58 o 
   4   2  27       41.13       56.22      6.33 o 
   5   2  27      274.08      266.19     13.87 o 
   6   2  27       61.64       57.64      7.22 o 
   1   3  27       18.91       26.84      4.36 o 
   2   3  27       71.05       66.01      6.65 o 
   3   3  27      132.43      147.39     10.38 o 
   4   3  27       82.31       83.72      8.55 o 
   5   3  27      289.11      297.36     16.36 o 
   6   3  27        8.20        4.64      3.80 o 
   0   4  27        0.00        3.78      3.91 o 
   1   4  27        1.06        2.62      2.74 o 
   2   4  27        1.01       -1.71      2.93 o 
   3   4  27        1.79        2.08      3.23 o 
   4   4  27        6.23        6.45      3.79 o 
   5   4  27        0.53        5.25      4.17 o 
   1   5  27      220.40      272.40     16.87 o 
   2   5  27       48.22       52.28      6.61 o 
   3   5  27       75.85       95.17      8.69 o 
   0   0  28      135.71      174.04     17.57 o 
   1   0  28        0.58        3.84      3.33 o 
   2   0  28      131.91      123.85     10.97 o 
   3   0  28        0.42        1.01      3.16 o 
   4   0  28      180.44      182.91     16.03 o 
   5   0  28       15.49       20.53      5.92 o 
   6   0  28      192.81      173.70     20.33 o 
   1   1  28      860.12      764.91     15.17 o 
   2   1  28      178.83      169.76      9.65 o 
   3   1  28      196.69      192.45     10.48 o 
   4   1  28      216.53      213.22     11.75 o 
   5   1  28        0.66        2.20      3.46 o 
   6   1  28       28.47       28.59      5.07 o 
   0   2  28      248.49      218.37     13.55 o 
   1   2  28       52.46       55.39      5.83 o 
   2   2  28       93.76       83.71      7.30 o 
   3   2  28      191.59      192.65     11.43 o 
   4   2  28        0.81        1.19      3.09 o 
   5   2  28       73.85       82.79      8.36 o 
   6   2  28       25.27       22.33      4.83 o 
   1   3  28        1.30       -1.23      2.51 o 
   2   3  28      128.98      126.55      9.32 o 
   3   3  28       71.40       69.88      7.04 o 
   4   3  28      152.61      148.89     11.54 o 
   5   3  28      249.33      254.61     15.40 o 
   0   4  28        0.32        3.01      4.36 o 
   1   4  28        4.52        9.03      3.31 o 
   2   4  28        0.63        1.92      2.99 o 
   3   4  28       10.86       14.70      3.95 o 
   4   4  28        3.91        7.60      3.93 o 
   1   5  28      129.32      170.09     13.48 o 
   2   5  28        0.22        3.51      3.59 o 
   3   5  28       35.89       43.80      5.85 o 
   1   1  29        2.00        2.91      2.33 o 
   2   1  29      131.22      122.75      8.69 o 
   3   1  29       12.28        7.55      3.17 o 
   4   1  29      169.70      161.30     10.90 o 
   5   1  29       20.78       19.00      4.16 o 
   6   1  29       45.01       43.68      7.14 o 
   0   2  29        2.59        5.61      3.57 o 
   1   2  29        5.39        4.45      2.70 o 
   2   2  29        0.04        2.99      2.87 o 
   3   2  29       32.00       32.22      4.57 o 
   4   2  29        4.02        3.92      3.38 o 
   5   2  29       37.65       38.00      5.59 o 
   6   2  29        6.31        5.06      4.15 o 
   1   3  29      286.13      297.01     12.33 o 
   2   3  29      171.36      168.08     12.04 o 
   3   3  29        1.94       -3.20      3.20 o 
   4   3  29      155.99      147.88     11.67 o 
   5   3  29      175.50      172.57     13.16 o 
   0   4  29       16.55       28.38      6.10 o 
   1   4  29        9.04        7.85      3.33 o 
   2   4  29       88.89      105.79      9.03 o 
   3   4  29       42.21       43.50      6.60 o 
   4   4  29      355.12      369.32     17.46 o 
   1   5  29       93.07       99.87     10.08 o 
   2   5  29        0.72        2.57      3.96 o 
   0   0  30      298.56      338.39     22.47 o 
   1   0  30      105.21       98.64     10.27 o 
   2   0  30       71.00       96.56     11.55 o 
   3   0  30      382.44      336.72     18.41 o 
   4   0  30       88.47       78.36     11.32 o 
   5   0  30      151.53      160.70     18.54 o 
   6   0  30      377.30      393.39     27.58 o 
   1   1  30       71.65       81.34      7.73 o 
   2   1  30       32.31       32.28      4.57 o 
   3   1  30       97.33      110.36      8.98 o 
   4   1  30       27.83       30.71      4.64 o 
   5   1  30       77.55       84.56      8.97 o 
   6   1  30        0.28        3.63      4.46 o 
   0   2  30      129.56      115.88     12.90 o 
   1   2  30       60.74       63.33      6.75 o 
   2   2  30       64.33       61.50      6.26 o 
   3   2  30      243.12      245.53     13.56 o 
   4   2  30        3.07        4.98      3.38 o 
   5   2  30      132.56      135.82     11.45 o 
   1   3  30       18.69       21.15      4.13 o 
   2   3  30       61.21       63.23      7.59 o 
   3   3  30       26.61       34.81      5.47 o 
   4   3  30       67.16       71.28      7.97 o 
   5   3  30      173.05      205.28     14.55 o 
   0   4  30      162.81      183.77     19.57 o 
   1   4  30       66.04       90.67      8.90 o 
   2   4  30       31.25       40.01      5.86 o 
   3   4  30      295.15      372.97     18.48 o 
   4   4  30       69.67       77.46      9.26 o 
   1   5  30        2.29       -1.44      4.22 o 
   1   1  31        0.50        2.91      3.07 o 
   2   1  31       40.50       45.43      5.52 o 
   3   1  31       18.12       22.96      4.26 o 
   4   1  31       50.45       49.50      6.91 o 
   5   1  31       68.16       79.99      8.65 o 
   0   2  31        1.37        7.70      6.07 o 
   1   2  31        0.97        1.99      3.04 o 
   2   2  31        0.17       -1.14      2.76 o 
   3   2  31        0.39       -0.79      3.15 o 
   4   2  31        0.04       10.21      3.56 o 
   5   2  31        7.06        6.04      4.29 o 
   1   3  31       70.85       82.69      8.36 o 
   2   3  31        5.41        8.64      3.81 o 
   3   3  31        2.58       -1.36      3.42 o 
   4   3  31       10.72       18.14      4.48 o 
   0   4  31       13.81       18.89      6.52 o 
   1   4  31       11.80        9.32      3.96 o 
   2   4  31        5.72        7.42      3.91 o 
   3   4  31       53.71       50.30      6.94 o 
   0   0  32      143.50      157.03     18.99 o 
   1   0  32        3.11        3.19      3.65 o 
   2   0  32       49.56       40.41      9.40 o 
   3   0  32        3.34        4.57      5.44 o 
   4   0  32        4.84       -2.84      4.49 o 
   5   0  32        3.87        4.14      7.02 o 
   1   1  32      156.14      171.01     11.04 o 
   2   1  32        0.00       -3.29      3.29 o 
   3   1  32        3.04        6.01      3.27 o 
   4   1  32        0.02        3.08      3.72 o 
   5   1  32       57.55       52.74      7.51 o 
   0   2  32       24.83       32.44      8.78 o 
   1   2  32        0.20        1.15      3.49 o 
   2   2  32        6.13        9.48      3.69 o 
   3   2  32        2.74        3.59      3.50 o 
   4   2  32        4.27        6.80      4.34 o 
   5   2  32        8.23       11.45      4.57 o 
   1   3  32       11.97        9.80      3.58 o 
   2   3  32        8.64        7.06      3.59 o 
   3   3  32       13.65       12.13      4.43 o 
   4   3  32       14.97       10.96      4.44 o 
   0   4  32      147.16      147.39     17.21 o 
   1   4  32        0.13       -0.24      3.95 o 
   2   4  32       40.28       32.09      5.20 o 
   3   4  32        0.54       -3.97      3.97 o 
   1   1  33       40.01       44.96      5.91 o 
   2   1  33       51.32       42.55      6.64 o 
   3   1  33        0.09       -0.08      3.50 o 
   4   1  33       63.64       62.49      8.05 o 
   5   1  33       23.45       24.99      5.41 o 
   0   2  33       89.24       82.65     13.22 o 
   1   2  33       50.78       68.13      8.10 o 
   2   2  33      106.57      123.76     10.09 o 
   3   2  33      204.06      251.17     14.89 o 
   4   2  33      136.57      171.40     12.88 o 
   1   3  33        0.32       -0.36      3.69 o 
   2   3  33       23.12       32.82      5.31 o 
   3   3  33       11.21       17.04      4.84 o 
   0   4  33        2.52        2.63      5.67 o 
   1   4  33        1.52        5.45      4.30 o 
   2   4  33        5.34       10.07      5.02 o 
   0   0  34      243.44      259.47     20.36 o 
   1   0  34        1.22       -0.92      4.37 o 
   2   0  34      104.75      107.15     15.11 o 
   3   0  34        3.12        3.07      5.53 o 
   4   0  34        0.18       10.10      5.97 o 
   1   1  34       16.63       25.39      4.51 o 
   2   1  34       48.59       57.30      7.25 o 
   3   1  34       33.97       28.35      5.80 o 
   4   1  34       60.08       65.28      9.49 o 
   0   2  34       16.03       17.64      7.29 o 
   1   2  34        3.80       -2.20      3.38 o 
   2   2  34        0.80        3.76      4.44 o 
   3   2  34        7.46       11.01      3.92 o 
   4   2  34       26.32       23.32      5.04 o 
   1   3  34      113.85      119.92     12.38 o 
   2   3  34       13.34       10.22      4.05 o 
   3   3  34        8.76        9.26      4.66 o 
   0   4  34      169.60      149.70     21.78 o 
   1   4  34        5.78       11.54      4.70 o 
   1   1  35      105.97      140.82     11.27 o 
   2   1  35       56.08       76.09      8.31 o 
   3   1  35       57.48       60.50      8.91 o 
   4   1  35       59.50       69.06      9.71 o 
   0   2  35        5.66        9.37      6.13 o 
   1   2  35       20.26       26.38      5.13 o 
   2   2  35        7.67        8.77      4.57 o 
   3   2  35       82.84      110.37     12.08 o 
   1   3  35       39.62       63.54      9.32 o 
   2   3  35        5.72        5.72      4.56 o 
   0   0  36      440.65      541.03     30.18 o 
   1   0  36        1.66       -3.19      5.63 o 
   2   0  36      265.21      309.20     23.35 o 
   3   0  36        5.66       -1.22      6.11 o 
   4   0  36       57.33       62.88     13.19 o 
   1   1  36      234.12      283.45     15.94 o 
   2   1  36       10.02       10.94      4.31 o 
   3   1  36       94.34      118.88     12.44 o 
   0   2  36       32.86       43.16     10.45 o 
   1   2  36       27.07       25.87      5.98 o 
   2   2  36       23.78       27.81      6.47 o 
   3   2  36      109.44      118.22     12.77 o 
   1   3  36       93.32      126.61     13.14 o 
   1   1  37       13.28       21.61      5.12 o 
   2   1  37       18.81       19.54      5.33 o 
   3   1  37       20.48       19.38      5.82 o 
   0   2  37        5.56       11.86      7.39 o 
   1   2  37        8.14        8.89      4.91 o 
   2   2  37        1.66        1.46      4.71 o 
   0   0  38      947.68     1184.15     90.50 o 
   1   0  38        1.53        2.82      7.48 o 
   2   0  38      540.18      605.03     31.00 o 
   1   1  38      329.66      331.50     16.67 o 
   2   1  38        0.88        2.40      5.14 o 
   0   2  38       66.92       61.71     11.43 o 
   1   2  38        3.34       -0.11      4.96 o 
   1   1  39        4.88        1.92      4.95 o 
                                                 
